# Supplementary material for: Crystal structure of 3-ferrocenyl-1-phenyl-1H-pyrrole, [Fe(η5-C5H4 cC4H3 NPh)(η5-C5H5)]
Source: Acta Crystallogr E Crystallogr Commun. 2016 Jan 1;72(Pt 1):92–5. doi: 10.1107/S2056989015024214 (PMC4704767; doi:10.1107/S2056989015024214)
Supplement: Supplementary file 1 [file e-72-00092-sup1.cif]

##############################################################################
#                                                                            #
# This CIF contains the data in a paper accepted for publication in          #
# Acta Crystallographica Section E. It conforms to the requirements of       #
# Notes for Authors for Acta Crystallographica Section E, and has been       #
# peer reviewed under the auspices of the IUCr Commission on Journals.       #
#                                                                            #
# Full details of the Crystallographic Information File format               #
# are given in the paper "The Crystallographic Information File (CIF):       #
# a New Standard Archive File for Crystallography" by S. R. Hall, F. H.      #
# Allen and I. D. Brown [Acta Cryst. (1991), A47, 655-685].                  #
#                                                                            #
# The current version of the core CIF dictionary is obtainable from          #
# ftp://ftp.iucr.org/pub/cif_core.dic.                                       #
#                                                                            #
# Software is freely available for graphical display of the structure(s)     #
# in this CIF. For information consult the CIF software page                 #
# http://www.iucr.org/resources/cif/software.                                #
#                                                                            #
# This file may be used for bona fide research purposes within the           #
# scientific community so long as proper attribution is given to the journal # 
# article from which it was obtained.                                        #
#                                                                            #
##############################################################################
data_I
_audit_creation_method     SHELXL-2013
_journal_date_recd_electronic     2015-12-02
_journal_date_accepted     2015-12-16
_journal_name_full     'Acta Crystallographica, Section E'
_journal_year     2016
_journal_volume     72
_journal_issue      1
_journal_page_first     92
_journal_page_last     95
_journal_paper_category     GM
_journal_paper_doi     10.1107/S2056989015024214
_journal_coeditor_code     WM5252
_publ_contact_author_name     'Heinrich Lang'
_publ_contact_author_address
;
Technische Universit\"at Chemnitz
Fakult\"at f\"ur Naturwissenschaften
Institut f\"ur Chemie
Anorganische Chemie
D-09107 Chemnitz
Germany
;
_publ_contact_author_email     'heinrich.lang@chemie.tu-chemnitz.de'
_publ_contact_author_fax     '+49 (0)371-531-21210'
_publ_contact_author_phone     '+49 (0)371-531-21219'
_publ_section_title
;
Crystal structure of 3-ferrocenyl-1-phenyl-1<i>H</i>-pyrrole
[Fe(\h^5^-C~5~H~4~<i>^c^</i>C~4~H~3~<i>N</i>Ph)(\h^5^-C~5~H~5~)]
;
loop_
    _publ_author_name
    _publ_author_footnote
    _publ_author_address
    'Pfaff, Ulrike' .
;
Technische Universit\"at Chemnitz
Fakult\"at f\"ur Naturwissenschaften
Institut f\"ur Chemie
Anorganische Chemie
D-09107 Chemnitz
Germany
;
    'Korb, Marcus' .
;
Technische Universit\"at Chemnitz
Fakult\"at f\"ur Naturwissenschaften
Institut f\"ur Chemie
Anorganische Chemie
D-09107 Chemnitz
Germany
;
    'Lang, Heinrich' .
;
Technische Universit\"at Chemnitz
Fakult\"at f\"ur Naturwissenschaften
Institut f\"ur Chemie
Anorganische Chemie
D-09107 Chemnitz
Germany
;
_publ_section_synopsis
;
The molecular structure of 3-ferrocenyl-<i>N</i>-phenylpyrrole,
[Fe(\h^5^-C~5~H~4~<i>^c^</i>C~4~H~3~<i>N</i>Ph)(\h^5^-C~5~H~5~)] has an
<i>L</i>-type shape, with the <i>N</i>-phenylpyrrole moiety fused with the
cyclapentadienyl ring being approximately coplanar.
;
_chemical_name_systematic
;
3-Ferrocenyl-1-phenyl-1<i>H</i>-pyrrole
;
_chemical_name_common     ?
_chemical_formula_moiety     'C20 H17 Fe N'
_chemical_formula_sum     'C20 H17 Fe N'
_chemical_formula_iupac     '[Fe (C5 H5) (C15 H12 N)]'
_chemical_formula_weight     327.19
_chemical_melting_point     ?
_shelx_space_group_comment
;
The symmetry employed for this shelxl refinement is uniquely defined
by the following loop, which should always be used as a source of
symmetry information in preference to the above space-group names.
They are only intended as comments.
;
_space_group_crystal_system     monoclinic
_space_group_name_H-M_alt     'P 21/n'
_space_group_name_Hall     '-P 2yn'
loop_
    _space_group_symop_operation_xyz
    'x, y, z'
    '-x+1/2, y+1/2, -z+1/2'
    '-x, -y, -z'
    'x-1/2, -y-1/2, z-1/2'
_cell_length_a     10.9173(8)
_cell_length_b     5.8011(6)
_cell_length_c     23.085(2)
_cell_angle_alpha     90
_cell_angle_beta     93.160(7)
_cell_angle_gamma     90
_cell_volume     1459.8(2)
_cell_formula_units_Z     4
_cell_measurement_reflns_used     1838
_cell_measurement_theta_min     3.962
_cell_measurement_theta_max     28.301
_cell_measurement_temperature     110(2)
_exptl_crystal_description     'plate'
_exptl_crystal_colour     'orange'
_exptl_crystal_size_max     0.2
_exptl_crystal_size_mid     0.1
_exptl_crystal_size_min     0.1
_exptl_crystal_density_diffrn     1.489
_exptl_crystal_density_meas     ?
_exptl_crystal_density_method     ?
_exptl_crystal_F_000     680
_exptl_absorpt_coefficient_mu     1.028
_exptl_absorpt_correction_type     multi-scan
_exptl_absorpt_process_details
;
(<i>CrysAlis RED</i>; Oxford Diffraction, 2006)
;
_shelx_estimated_absorpt_T_min     ?
_shelx_estimated_absorpt_T_max     ?
_exptl_absorpt_correction_T_min     0.19226
_exptl_absorpt_correction_T_max     1.00000
_exptl_special_details     ?
_diffrn_ambient_temperature     110(2)
_diffrn_radiation_type     MoK\a
_diffrn_radiation_wavelength     0.71073
_diffrn_radiation_source     'fine-focus sealed tube'
_diffrn_radiation_monochromator     graphite
_diffrn_measurement_device_type     'Oxford Gemini S'
_diffrn_measurement_method     '/w scans'
_diffrn_detector_area_resol_mean     ?
_diffrn_reflns_number     6054
_diffrn_reflns_av_R_equivalents     0.0470
_diffrn_reflns_theta_min     3.158
_diffrn_reflns_theta_max     25.997
_diffrn_reflns_theta_full     26.000
_diffrn_measured_fraction_theta_max     0.997
_diffrn_measured_fraction_theta_full     0.997
_diffrn_reflns_limit_h_min     -13
_diffrn_reflns_limit_h_max     10
_diffrn_reflns_limit_k_min     -6
_diffrn_reflns_limit_k_max     7
_diffrn_reflns_limit_l_min     -28
_diffrn_reflns_limit_l_max     25
_diffrn_standards_number     2
_diffrn_standards_interval_count     50
_diffrn_standards_interval_time     10
_diffrn_standards_decay_%     0
_refine_special_details
;
 Refinement of F^2^ against ALL reflections.  The weighted R-factor wR and
 goodness of fit S are based on F^2^, conventional R-factors R are based
 on F, with F set to zero for negative F^2^. The threshold expression of
 F^2^ > 2sigma(F^2^) is used only for calculating R-factors(gt) etc. and is
 not relevant to the choice of reflections for refinement.  R-factors based
 on F^2^ are statistically about twice as large as those based on F, and R-
 factors based on ALL data will be even larger.
;
_reflns_number_total     2858
_reflns_number_gt     2198
_reflns_threshold_expression     'I > 2\s(I)'
_refine_ls_structure_factor_coef     Fsqd
_refine_ls_matrix_type     full
_refine_ls_R_factor_all     0.0668
_refine_ls_R_factor_gt     0.0450
_refine_ls_wR_factor_gt     0.1005
_refine_ls_wR_factor_ref     0.1102
_refine_ls_goodness_of_fit_ref     1.021
_refine_ls_restrained_S_all     1.021
_refine_ls_number_reflns     2858
_refine_ls_number_parameters     199
_refine_ls_number_restraints     0
_refine_ls_hydrogen_treatment     constr
_refine_ls_weighting_scheme     calc
_refine_ls_weighting_details
                      'w=1/[\s^2^(Fo^2^)+(0.0503P)^2^] where P=(Fo^2^+2Fc^2^)/3'
_atom_sites_solution_hydrogens     geom
_atom_sites_solution_primary     ?
_atom_sites_solution_secondary     ?
_refine_ls_shift/su_max     0.001
_refine_ls_shift/su_mean     0.000
_refine_diff_density_max     0.502
_refine_diff_density_min     -0.751
_refine_ls_extinction_method     none
_refine_ls_extinction_coef     .
loop_
    _atom_type_symbol
    _atom_type_description
    _atom_type_scat_dispersion_real
    _atom_type_scat_dispersion_imag
    _atom_type_scat_source
    'C' 'C' 0.0033 0.0016
                         'International Tables Vol C Tables 4.2.6.8 and 6.1.1.4'
    'N' 'N' 0.0061 0.0033
                         'International Tables Vol C Tables 4.2.6.8 and 6.1.1.4'
    'Fe' 'Fe' 0.3463 0.8444
                         'International Tables Vol C Tables 4.2.6.8 and 6.1.1.4'
    'H' 'H' 0.0000 0.0000
                         'International Tables Vol C Tables 4.2.6.8 and 6.1.1.4'
_computing_data_collection
;
CrysAlis CCD (Oxford Diffraction, 2006)
;
_computing_cell_refinement
;
CrysAlis RED (Oxford Diffraction, 2006)
;
_computing_data_reduction
;
CrysAlis RED (Oxford Diffraction, 2006)
;
_computing_structure_solution
;
SHELXS97 (Sheldrick, 2008)
;
_computing_structure_refinement
;
SHELXL2014 (Sheldrick, 2015)
;
_computing_molecular_graphics
;
ORTEP-3 for Windows (Farrugia, 2012) and SHELXTL (Sheldrick,
2008)
;
_computing_publication_material
;
WinGX (Farrugia, 2012) and publCIF (Westrip, 2010)
;
loop_
    _atom_site_type_symbol
    _atom_site_label
    _atom_site_fract_x
    _atom_site_fract_y
    _atom_site_fract_z
    _atom_site_U_iso_or_equiv
    _atom_site_adp_type
    _atom_site_calc_flag
    _atom_site_occupancy
    _atom_site_disorder_assembly
    _atom_site_disorder_group
    C C1 0.5499(3) 0.1196(5) 0.24155(12) 0.0173(6) Uani d 1 . .
    H H1 0.5176 0.2615 0.2298 0.021 Uiso calc 1 . .
    C C2 0.5435(3) 0.0236(5) 0.29591(12) 0.0165(6) Uani d 1 . .
    C C3 0.6066(3) -0.1911(5) 0.29421(13) 0.0201(7) Uani d 1 . .
    H H3 0.6183 -0.2940 0.3249 0.024 Uiso calc 1 . .
    C C4 0.6466(3) -0.2195(5) 0.24043(12) 0.0195(7) Uani d 1 . .
    H H4 0.6901 -0.3461 0.2278 0.023 Uiso calc 1 . .
    C C5 0.4917(3) 0.1248(5) 0.34651(13) 0.0165(6) Uani d 1 . .
    C C6 0.4859(3) 0.0136(5) 0.40182(12) 0.0186(7) Uani d 1 . .
    H H6 0.5099 -0.1371 0.4103 0.022 Uiso calc 1 . .
    C C7 0.4375(3) 0.1710(5) 0.44135(13) 0.0217(7) Uani d 1 . .
    H H7 0.4251 0.1424 0.4802 0.026 Uiso calc 1 . .
    C C8 0.4112(3) 0.3799(5) 0.41138(13) 0.0203(7) Uani d 1 . .
    H H8 0.3783 0.5122 0.4272 0.024 Uiso calc 1 . .
    C C9 0.4436(3) 0.3527(5) 0.35336(13) 0.0195(7) Uani d 1 . .
    H H9 0.4352 0.4640 0.3244 0.023 Uiso calc 1 . .
    C C10 0.2029(3) -0.0235(6) 0.30801(14) 0.0249(7) Uani d 1 . .
    H H10 0.2257 -0.0582 0.2708 0.030 Uiso calc 1 . .
    C C11 0.2121(3) -0.1733(5) 0.35651(15) 0.0281(8) Uani d 1 . .
    H H11 0.2417 -0.3236 0.3566 0.034 Uiso calc 1 . .
    C C12 0.1686(3) -0.0549(6) 0.40452(15) 0.0302(8) Uani d 1 . .
    H H12 0.1649 -0.1128 0.4419 0.036 Uiso calc 1 . .
    C C13 0.1314(3) 0.1681(5) 0.38567(14) 0.0258(8) Uani d 1 . .
    H H13 0.0985 0.2822 0.4085 0.031 Uiso calc 1 . .
    C C14 0.1533(3) 0.1862(5) 0.32592(13) 0.0241(7) Uani d 1 . .
    H H14 0.1375 0.3148 0.3026 0.029 Uiso calc 1 . .
    C C15 0.6417(3) 0.0084(5) 0.14879(13) 0.0183(7) Uani d 1 . .
    C C16 0.6046(3) 0.2088(5) 0.12047(13) 0.0259(7) Uani d 1 . .
    H H16 0.5595 0.3184 0.1396 0.031 Uiso calc 1 . .
    C C17 0.6347(3) 0.2466(6) 0.06357(14) 0.0332(8) Uani d 1 . .
    H H17 0.6088 0.3811 0.0447 0.040 Uiso calc 1 . .
    C C18 0.7025(3) 0.0869(6) 0.03478(15) 0.0315(8) Uani d 1 . .
    H H18 0.7229 0.1129 -0.0033 0.038 Uiso calc 1 . .
    C C19 0.7393(3) -0.1117(6) 0.06342(14) 0.0308(8) Uani d 1 . .
    H H19 0.7850 -0.2204 0.0443 0.037 Uiso calc 1 . .
    C C20 0.7101(3) -0.1529(5) 0.11972(13) 0.0254(8) Uani d 1 . .
    H H20 0.7359 -0.2881 0.1383 0.030 Uiso calc 1 . .
    N N1 0.6125(2) -0.0310(4) 0.20734(10) 0.0172(5) Uani d 1 . .
    Fe Fe1 0.31350(4) 0.11585(7) 0.37338(2) 0.01626(16) Uani d 1 . .
loop_
    _atom_site_aniso_label
    _atom_site_aniso_U_11
    _atom_site_aniso_U_22
    _atom_site_aniso_U_33
    _atom_site_aniso_U_12
    _atom_site_aniso_U_13
    _atom_site_aniso_U_23
    C1 0.0098(15) 0.0181(14) 0.0240(17) 0.0015(13) 0.0006(12) -0.0006(12)
    C2 0.0070(14) 0.0192(15) 0.0232(16) -0.0028(12) -0.0017(12) 0.0033(12)
    C3 0.0102(15) 0.0227(15) 0.0271(17) -0.0025(13) -0.0020(13) 0.0043(13)
    C4 0.0098(15) 0.0177(14) 0.0306(17) 0.0029(13) -0.0015(13) 0.0014(13)
    C5 0.0051(14) 0.0218(15) 0.0227(16) -0.0020(12) 0.0006(12) 0.0030(13)
    C6 0.0096(15) 0.0242(16) 0.0216(16) -0.0006(13) -0.0035(12) 0.0042(13)
    C7 0.0140(16) 0.0309(17) 0.0196(16) -0.0016(14) -0.0042(13) -0.0010(13)
    C8 0.0142(16) 0.0216(15) 0.0246(16) -0.0006(13) -0.0026(13) -0.0019(13)
    C9 0.0098(15) 0.0222(16) 0.0267(17) -0.0023(13) 0.0016(13) 0.0042(13)
    C10 0.0094(16) 0.0397(19) 0.0251(17) -0.0013(15) -0.0034(13) -0.0053(15)
    C11 0.0120(16) 0.0218(16) 0.050(2) -0.0024(14) -0.0049(16) -0.0019(15)
    C12 0.0154(17) 0.045(2) 0.0299(19) -0.0096(16) -0.0031(14) 0.0086(16)
    C13 0.0083(15) 0.0350(19) 0.0342(19) -0.0024(14) 0.0040(14) -0.0093(15)
    C14 0.0115(16) 0.0283(16) 0.0319(18) -0.0019(14) -0.0049(14) 0.0060(14)
    C15 0.0052(14) 0.0260(16) 0.0236(16) -0.0037(13) -0.0008(12) -0.0020(13)
    C16 0.0182(17) 0.0286(17) 0.0312(18) 0.0062(15) 0.0040(14) 0.0016(15)
    C17 0.027(2) 0.041(2) 0.0320(19) 0.0071(17) 0.0014(16) 0.0096(17)
    C18 0.0201(18) 0.049(2) 0.0258(18) 0.0030(17) 0.0049(15) 0.0022(16)
    C19 0.0221(18) 0.040(2) 0.0308(19) 0.0060(17) 0.0055(15) -0.0011(16)
    C20 0.0193(18) 0.0292(18) 0.0274(18) 0.0049(14) 0.0001(14) 0.0019(14)
    N1 0.0068(12) 0.0208(12) 0.0237(14) 0.0003(11) -0.0009(10) 0.0003(11)
    Fe1 0.0085(2) 0.0199(2) 0.0202(3) -0.00065(19) -0.00110(17) 0.00174(18)
_geom_special_details
;
 All esds (except the esd in the dihedral angle between two l.s. planes)
 are estimated using the full covariance matrix.  The cell esds are taken
 into account individually in the estimation of esds in distances, angles
 and torsion angles; correlations between esds in cell parameters are only
 used when they are defined by crystal symmetry.  An approximate (isotropic)
 treatment of cell esds is used for estimating esds involving l.s. planes.
;
loop_
    _geom_bond_atom_site_label_1
    _geom_bond_atom_site_label_2
    _geom_bond_site_symmetry_2
    _geom_bond_distance
    _geom_bond_publ_flag
    C1 C2 . 1.378(4) ?
    C1 N1 . 1.384(3) ?
    C1 H1 . 0.9300 ?
    C2 C3 . 1.425(4) ?
    C2 C5 . 1.449(4) ?
    C3 C4 . 1.349(4) ?
    C3 H3 . 0.9300 ?
    C4 N1 . 1.373(4) ?
    C4 H4 . 0.9300 ?
    C5 C9 . 1.435(4) ?
    C5 C6 . 1.435(4) ?
    C5 Fe1 . 2.075(3) ?
    C6 C7 . 1.414(4) ?
    C6 Fe1 . 2.046(3) ?
    C6 H6 . 0.9300 ?
    C7 C8 . 1.417(4) ?
    C7 Fe1 . 2.040(3) ?
    C7 H7 . 0.9300 ?
    C8 C9 . 1.413(4) ?
    C8 Fe1 . 2.038(3) ?
    C8 H8 . 0.9300 ?
    C9 Fe1 . 2.047(3) ?
    C9 H9 . 0.9300 ?
    C10 C14 . 1.403(4) ?
    C10 C11 . 1.417(4) ?
    C10 Fe1 . 2.047(3) ?
    C10 H10 . 0.9300 ?
    C11 C12 . 1.409(5) ?
    C11 Fe1 . 2.036(3) ?
    C11 H11 . 0.9300 ?
    C12 C13 . 1.417(4) ?
    C12 Fe1 . 2.032(3) ?
    C12 H12 . 0.9300 ?
    C13 C14 . 1.417(4) ?
    C13 Fe1 . 2.046(3) ?
    C13 H13 . 0.9300 ?
    C14 Fe1 . 2.053(3) ?
    C14 H14 . 0.9300 ?
    C15 C16 . 1.384(4) ?
    C15 C20 . 1.392(4) ?
    C15 N1 . 1.424(4) ?
    C16 C17 . 1.389(4) ?
    C16 H16 . 0.9300 ?
    C17 C18 . 1.379(4) ?
    C17 H17 . 0.9300 ?
    C18 C19 . 1.378(4) ?
    C18 H18 . 0.9300 ?
    C19 C20 . 1.376(4) ?
    C19 H19 . 0.9300 ?
    C20 H20 . 0.9300 ?
loop_
    _geom_angle_atom_site_label_1
    _geom_angle_atom_site_label_2
    _geom_angle_atom_site_label_3
    _geom_angle_site_symmetry_1
    _geom_angle_site_symmetry_3
    _geom_angle
    _geom_angle_publ_flag
    C2 C1 N1 . . 108.4(2) ?
    C2 C1 H1 . . 125.8 ?
    N1 C1 H1 . . 125.8 ?
    C1 C2 C3 . . 106.2(2) ?
    C1 C2 C5 . . 127.7(3) ?
    C3 C2 C5 . . 125.9(3) ?
    C4 C3 C2 . . 108.3(3) ?
    C4 C3 H3 . . 125.9 ?
    C2 C3 H3 . . 125.9 ?
    C3 C4 N1 . . 108.9(3) ?
    C3 C4 H4 . . 125.6 ?
    N1 C4 H4 . . 125.6 ?
    C9 C5 C6 . . 106.4(3) ?
    C9 C5 C2 . . 128.5(3) ?
    C6 C5 C2 . . 125.0(3) ?
    C9 C5 Fe1 . . 68.60(16) ?
    C6 C5 Fe1 . . 68.56(16) ?
    C2 C5 Fe1 . . 130.1(2) ?
    C7 C6 C5 . . 108.7(3) ?
    C7 C6 Fe1 . . 69.53(17) ?
    C5 C6 Fe1 . . 70.70(16) ?
    C7 C6 H6 . . 125.7 ?
    C5 C6 H6 . . 125.7 ?
    Fe1 C6 H6 . . 125.7 ?
    C6 C7 C8 . . 108.1(3) ?
    C6 C7 Fe1 . . 69.99(17) ?
    C8 C7 Fe1 . . 69.56(17) ?
    C6 C7 H7 . . 126.0 ?
    C8 C7 H7 . . 126.0 ?
    Fe1 C7 H7 . . 126.1 ?
    C9 C8 C7 . . 108.2(3) ?
    C9 C8 Fe1 . . 70.14(16) ?
    C7 C8 Fe1 . . 69.77(17) ?
    C9 C8 H8 . . 125.9 ?
    C7 C8 H8 . . 125.9 ?
    Fe1 C8 H8 . . 125.8 ?
    C8 C9 C5 . . 108.6(3) ?
    C8 C9 Fe1 . . 69.40(17) ?
    C5 C9 Fe1 . . 70.67(16) ?
    C8 C9 H9 . . 125.7 ?
    C5 C9 H9 . . 125.7 ?
    Fe1 C9 H9 . . 125.8 ?
    C14 C10 C11 . . 108.1(3) ?
    C14 C10 Fe1 . . 70.23(18) ?
    C11 C10 Fe1 . . 69.28(18) ?
    C14 C10 H10 . . 125.9 ?
    C11 C10 H10 . . 125.9 ?
    Fe1 C10 H10 . . 126.1 ?
    C12 C11 C10 . . 108.1(3) ?
    C12 C11 Fe1 . . 69.58(18) ?
    C10 C11 Fe1 . . 70.12(17) ?
    C12 C11 H11 . . 126.0 ?
    C10 C11 H11 . . 126.0 ?
    Fe1 C11 H11 . . 125.9 ?
    C11 C12 C13 . . 107.9(3) ?
    C11 C12 Fe1 . . 69.89(19) ?
    C13 C12 Fe1 . . 70.22(18) ?
    C11 C12 H12 . . 126.1 ?
    C13 C12 H12 . . 126.1 ?
    Fe1 C12 H12 . . 125.4 ?
    C14 C13 C12 . . 107.8(3) ?
    C14 C13 Fe1 . . 70.06(18) ?
    C12 C13 Fe1 . . 69.12(18) ?
    C14 C13 H13 . . 126.1 ?
    C12 C13 H13 . . 126.1 ?
    Fe1 C13 H13 . . 126.3 ?
    C10 C14 C13 . . 108.1(3) ?
    C10 C14 Fe1 . . 69.73(18) ?
    C13 C14 Fe1 . . 69.51(18) ?
    C10 C14 H14 . . 125.9 ?
    C13 C14 H14 . . 125.9 ?
    Fe1 C14 H14 . . 126.4 ?
    C16 C15 C20 . . 119.2(3) ?
    C16 C15 N1 . . 120.6(3) ?
    C20 C15 N1 . . 120.2(3) ?
    C15 C16 C17 . . 120.1(3) ?
    C15 C16 H16 . . 120.0 ?
    C17 C16 H16 . . 120.0 ?
    C18 C17 C16 . . 120.7(3) ?
    C18 C17 H17 . . 119.6 ?
    C16 C17 H17 . . 119.6 ?
    C19 C18 C17 . . 118.7(3) ?
    C19 C18 H18 . . 120.6 ?
    C17 C18 H18 . . 120.6 ?
    C20 C19 C18 . . 121.4(3) ?
    C20 C19 H19 . . 119.3 ?
    C18 C19 H19 . . 119.3 ?
    C19 C20 C15 . . 119.8(3) ?
    C19 C20 H20 . . 120.1 ?
    C15 C20 H20 . . 120.1 ?
    C4 N1 C1 . . 108.2(2) ?
    C4 N1 C15 . . 126.0(2) ?
    C1 N1 C15 . . 125.7(2) ?
    C12 Fe1 C11 . . 40.53(13) ?
    C12 Fe1 C8 . . 127.87(13) ?
    C11 Fe1 C8 . . 165.53(13) ?
    C12 Fe1 C7 . . 107.52(13) ?
    C11 Fe1 C7 . . 127.38(13) ?
    C8 Fe1 C7 . . 40.67(12) ?
    C12 Fe1 C13 . . 40.66(13) ?
    C11 Fe1 C13 . . 68.05(13) ?
    C8 Fe1 C13 . . 108.58(12) ?
    C7 Fe1 C13 . . 118.60(13) ?
    C12 Fe1 C6 . . 117.74(13) ?
    C11 Fe1 C6 . . 107.65(12) ?
    C8 Fe1 C6 . . 68.25(12) ?
    C7 Fe1 C6 . . 40.48(11) ?
    C13 Fe1 C6 . . 151.85(13) ?
    C12 Fe1 C10 . . 68.21(13) ?
    C11 Fe1 C10 . . 40.61(13) ?
    C8 Fe1 C10 . . 152.65(13) ?
    C7 Fe1 C10 . . 165.59(12) ?
    C13 Fe1 C10 . . 67.81(13) ?
    C6 Fe1 C10 . . 128.09(12) ?
    C12 Fe1 C9 . . 166.10(13) ?
    C11 Fe1 C9 . . 152.46(13) ?
    C8 Fe1 C9 . . 40.47(11) ?
    C7 Fe1 C9 . . 68.23(12) ?
    C13 Fe1 C9 . . 128.57(12) ?
    C6 Fe1 C9 . . 68.27(12) ?
    C10 Fe1 C9 . . 119.17(13) ?
    C12 Fe1 C14 . . 68.19(13) ?
    C11 Fe1 C14 . . 67.88(13) ?
    C8 Fe1 C14 . . 119.39(12) ?
    C7 Fe1 C14 . . 152.72(13) ?
    C13 Fe1 C14 . . 40.43(12) ?
    C6 Fe1 C14 . . 165.97(12) ?
    C10 Fe1 C14 . . 40.03(12) ?
    C9 Fe1 C14 . . 109.11(12) ?
    C12 Fe1 C5 . . 151.56(12) ?
    C11 Fe1 C5 . . 118.19(12) ?
    C8 Fe1 C5 . . 68.44(12) ?
    C7 Fe1 C5 . . 68.45(12) ?
    C13 Fe1 C5 . . 166.39(12) ?
    C6 Fe1 C5 . . 40.74(11) ?
    C10 Fe1 C5 . . 108.33(12) ?
    C9 Fe1 C5 . . 40.73(11) ?
    C14 Fe1 C5 . . 128.38(12) ?
loop_
    _geom_torsion_atom_site_label_1
    _geom_torsion_atom_site_label_2
    _geom_torsion_atom_site_label_3
    _geom_torsion_atom_site_label_4
    _geom_torsion_site_symmetry_1
    _geom_torsion_site_symmetry_2
    _geom_torsion_site_symmetry_3
    _geom_torsion_site_symmetry_4
    _geom_torsion
    _geom_torsion_publ_flag
    N1 C1 C2 C3 . . . . 0.9(3) ?
    N1 C1 C2 C5 . . . . 176.7(3) ?
    C1 C2 C3 C4 . . . . -0.8(3) ?
    C5 C2 C3 C4 . . . . -176.7(3) ?
    C2 C3 C4 N1 . . . . 0.4(3) ?
    C1 C2 C5 C9 . . . . -5.1(5) ?
    C3 C2 C5 C9 . . . . 169.9(3) ?
    C1 C2 C5 C6 . . . . 178.8(3) ?
    C3 C2 C5 C6 . . . . -6.2(5) ?
    C1 C2 C5 Fe1 . . . . 88.4(4) ?
    C3 C2 C5 Fe1 . . . . -96.6(3) ?
    C9 C5 C6 C7 . . . . -1.0(3) ?
    C2 C5 C6 C7 . . . . 175.9(3) ?
    Fe1 C5 C6 C7 . . . . -59.4(2) ?
    C9 C5 C6 Fe1 . . . . 58.4(2) ?
    C2 C5 C6 Fe1 . . . . -124.8(3) ?
    C5 C6 C7 C8 . . . . 0.7(3) ?
    Fe1 C6 C7 C8 . . . . -59.4(2) ?
    C5 C6 C7 Fe1 . . . . 60.1(2) ?
    C6 C7 C8 C9 . . . . -0.2(3) ?
    Fe1 C7 C8 C9 . . . . -59.8(2) ?
    C6 C7 C8 Fe1 . . . . 59.6(2) ?
    C7 C8 C9 C5 . . . . -0.4(3) ?
    Fe1 C8 C9 C5 . . . . -60.0(2) ?
    C7 C8 C9 Fe1 . . . . 59.6(2) ?
    C6 C5 C9 C8 . . . . 0.8(3) ?
    C2 C5 C9 C8 . . . . -175.8(3) ?
    Fe1 C5 C9 C8 . . . . 59.2(2) ?
    C6 C5 C9 Fe1 . . . . -58.38(19) ?
    C2 C5 C9 Fe1 . . . . 125.0(3) ?
    C14 C10 C11 C12 . . . . -0.3(4) ?
    Fe1 C10 C11 C12 . . . . 59.5(2) ?
    C14 C10 C11 Fe1 . . . . -59.7(2) ?
    C10 C11 C12 C13 . . . . 0.4(4) ?
    Fe1 C11 C12 C13 . . . . 60.2(2) ?
    C10 C11 C12 Fe1 . . . . -59.8(2) ?
    C11 C12 C13 C14 . . . . -0.4(4) ?
    Fe1 C12 C13 C14 . . . . 59.6(2) ?
    C11 C12 C13 Fe1 . . . . -60.0(2) ?
    C11 C10 C14 C13 . . . . 0.0(3) ?
    Fe1 C10 C14 C13 . . . . -59.1(2) ?
    C11 C10 C14 Fe1 . . . . 59.1(2) ?
    C12 C13 C14 C10 . . . . 0.3(3) ?
    Fe1 C13 C14 C10 . . . . 59.3(2) ?
    C12 C13 C14 Fe1 . . . . -59.0(2) ?
    C20 C15 C16 C17 . . . . 0.6(5) ?
    N1 C15 C16 C17 . . . . 179.3(3) ?
    C15 C16 C17 C18 . . . . -0.6(5) ?
    C16 C17 C18 C19 . . . . 0.4(5) ?
    C17 C18 C19 C20 . . . . -0.1(5) ?
    C18 C19 C20 C15 . . . . 0.0(5) ?
    C16 C15 C20 C19 . . . . -0.3(5) ?
    N1 C15 C20 C19 . . . . -179.0(3) ?
    C3 C4 N1 C1 . . . . 0.2(3) ?
    C3 C4 N1 C15 . . . . 177.4(3) ?
    C2 C1 N1 C4 . . . . -0.7(3) ?
    C2 C1 N1 C15 . . . . -177.9(3) ?
    C16 C15 N1 C4 . . . . -178.3(3) ?
    C20 C15 N1 C4 . . . . 0.5(4) ?
    C16 C15 N1 C1 . . . . -1.6(4) ?
    C20 C15 N1 C1 . . . . 177.2(3) ?
_shelx_hkl_file
;
   0   0  -4 375688. 6736.99   3
   0   0  -5 27.6328 86.5779   3
   0   0  -5-40.6548 74.2707   2
   0   0   5-77.9465 90.4105   2
   0   0  -6 14827.7 513.981   2
   0   0   6 13337.1 501.976   2
   0   0  -6 13829.6 576.664   3
   0   0  -7 136.306 115.576   3
   0   0   7-103.060 116.594   2
   0   0   8 51438.1 1310.97   2
   0   0  -8 51220.9 1460.68   3
   0   0  -9 160.610 127.995   3
   0   0   9 424.452 200.528   3
   0   0 -10 3298.97 341.677   3
   0   0  10 2859.30 372.717   3
   0   0 -11 31.5180 117.682   3
   0   0 -11 54.7542 56.3434   4
   0   0  11-222.483 185.347   3
   0   0 -12 79920.5 2191.64   3
   0   0 -12 68422.7 1472.62   4
   0   0 -13 355.079 179.078   3
   0   0 -13 344.261 84.7058   4
   0   0 -14 5870.36 544.195   3
   0   0 -14 4450.49 230.592   4
   0   0 -15-40.5222 153.920   3
   0   0 -16 30069.8 1437.42   3
   0   0 -17 89.7627 166.194   3
   0   0 -18 2255.03 449.681   3
   0   0 -19-85.0876 236.285   3
   0   0 -20 701.893 287.093   3
   0   0 -21-397.213 261.503   3
   0   0 -22 960.668 411.687   3
   0   0 -23-105.856 341.395   3
   0   0 -24 7681.48 944.855   3
   0   0 -25-429.459 408.349   3
   0   0 -26 1774.05 525.758   3
   0   0 -27 342.065 296.997   3
   0   0 -28 7910.74 1089.95   3
   0   0 -29 380.734 380.587   3
   0   0 -30 852.110 446.162   3
   0  -1   0 82.1282 99.2471   2
   0  -1   1 28441.1 848.947   2
   0  -1  -1 27229.3 754.116   2
   0  -1  -2 116610. 2247.06   2
   0  -1  -2 117004. 2394.87   3
   0  -1   2 114267. 2482.47   2
   0  -1  -3 72628.1 1713.06   3
   0  -1  -3 72851.3 1452.49   2
   0  -1   3 73525.0 1772.14   2
   0  -1   4 79.6055 153.953   2
   0  -1  -4-45.3927 121.917   3
   0   1  -5 21619.5 591.073   3
   0  -1   5 22412.4 579.860   3
   0  -1  -5 19953.8 822.658   3
   0  -1   5 22108.8 862.492   2
   0  -1  -6 54784.7 1585.49   3
   0  -1   6 54995.4 1592.07   2
   0  -1   6 57455.7 1259.59   3
   0  -1   6 54561.1 1193.41   1
   0   1   6 55794.1 1382.72   4
   0   1  -6 55817.2 1261.30   3
   0  -1  -7 8013.41 543.266   3
   0  -1   7 8388.16 390.710   3
   0  -1   7 8711.42 567.097   2
   0   1  -7 8746.19 554.923   2
   0   1   7 8172.21 445.136   4
   0   1  -7 8373.23 399.236   3
   0  -1   8 1178.47 252.757   2
   0   1   8 878.426 152.571   4
   0  -1   8 697.884 129.382   3
   0   1  -8 946.589 155.944   3
   0  -1  -8 769.464 188.791   3
   0   1  -8 896.822 169.985   2
   0  -1   9 22482.0 825.919   3
   0   1  -9 23003.3 829.114   3
   0  -1   9 22687.0 1014.90   2
   0  -1  -9 23722.9 1056.35   3
   0  -1  10 9416.18 550.631   3
   0  -1  10 10266.9 687.992   2
   0  -1 -10 9637.07 678.814   3
   0   1 -10 9160.91 537.982   3
   0  -1 -11-101.381 153.364   3
   0  -1  11 16.0622 108.916   3
   0   1 -11 48.5037 120.052   3
   0  -1  11-204.197 235.283   2
   0  -1  12 712.081 189.615   3
   0   1 -12 714.848 184.118   3
   0  -1  12 779.057 275.008   2
   0  -1 -12 650.178 176.923   3
   0  -1  13 21508.8 1031.41   3
   0  -1 -13 21732.1 1175.98   3
   0   1 -13 21329.9 994.140   3
   0   1 -14 7676.03 599.244   3
   0  -1 -14 6946.28 669.856   3
   0  -1 -15 8092.49 753.934   3
   0   1 -15 8551.09 673.168   3
   0  -1 -16 437.377 247.399   3
   0   1 -16 221.003 179.174   3
   0  -1 -17 4177.78 574.260   3
   0   1 -17 5088.23 551.191   3
   0   1 -18 13421.0 957.210   3
   0  -1 -18 12726.0 1038.87   3
   0   1 -19 3205.13 517.354   3
   0  -1 -19 2981.86 551.305   3
   0  -1 -20-24.0823 198.374   3
   0   1 -20 263.839 242.153   3
   0  -1 -21 178.982 212.682   3
   0   1 -21 142.232 192.938   3
   0   1 -22 3948.58 605.991   3
   0  -1 -22 3487.65 610.900   3
   0  -1 -23 3814.84 684.621   3
   0   1 -23 4969.13 703.558   3
   0   1 -24 535.356 386.896   3
   0  -1 -24 291.461 339.074   3
   0   1 -25-338.466 285.416   3
   0  -1 -25 7.71942 228.987   3
   0   1 -26 3772.16 732.095   3
   0  -1 -26 2439.60 754.258   3
   0  -1 -27 5350.00 986.800   3
   0  -1 -28 145.673 401.080   3
   0  -1 -29 260.535 335.028   3
   0  -1 -30 1833.00 563.137   3
   0  -2   0-3.32262 96.6622   3
   0   2   0-18.5353 100.764   3
   0  -2   0 108.507 135.006   2
   0  -2   1 21002.2 675.748   3
   0  -2  -1 20669.9 764.362   3
   0   2   1 17795.1 834.418   3
   0  -2   1 19931.6 888.084   2
   0  -2  -1 20442.0 838.656   2
   0  -2   2 1195.02 227.406   2
   0  -2  -2 1085.19 202.651   3
   0   2   2 937.836 214.592   3
   0  -2  -2 1095.05 191.993   2
   0  -2   2 1108.43 124.100   3
   0   2   3 12103.9 710.250   3
   0  -2   3 12203.1 712.831   2
   0  -2  -3 11672.9 625.624   3
   0  -2  -3 12105.3 575.948   2
   0  -2   3 11442.8 396.708   3
   0  -2  -4 355.022 174.359   3
   0   2   4 23.2837 132.213   3
   0  -2  -4-24.7187 103.002   2
   0  -2   4 414.917 214.333   2
   0   2   5 25302.6 1132.77   3
   0  -2  -5 24992.5 1037.98   3
   0  -2   5 25419.5 1138.33   2
   0  -2  -6 1148.77 242.356   3
   0   2   6 995.368 235.809   4
   0  -2   6 1336.62 300.529   2
   0  -2   7 9073.93 681.684   2
   0   2   7 9433.44 600.275   4
   0  -2  -7 9317.79 671.340   3
   0  -2   8 3775.48 204.531   3
   0  -2   8 3781.05 459.754   2
   0   2  -8 2393.26 214.981   3
   0   2   8 4154.68 395.033   4
   0  -2  -8 4210.31 470.450   3
   0   2   9 70774.4 1952.20   4
   0   2  -9 64789.1 1605.30   3
   0  -2   9 72736.3 2288.37   2
   0  -2  -9 68332.7 2193.80   3
   0  -2   9 67760.3 1500.40   3
   0  -2  10 22556.5 1205.28   2
   0   2 -10 21107.4 732.397   3
   0  -2  10 20593.0 697.385   3
   0  -2 -10 19452.5 1094.96   3
   0   2  10 21451.7 966.709   4
   0   2  11 9316.25 640.499   4
   0  -2  11 8756.26 473.081   3
   0   2 -11 10121.1 496.660   3
   0  -2  11 9816.06 809.810   2
   0  -2 -11 9751.82 792.568   3
   0  -2 -12 840.741 264.142   3
   0   2 -12 854.140 178.423   3
   0  -2  12 1035.16 322.945   2
   0  -2  12 789.134 173.143   3
   0  -2  12 568.331 92.6852   1
   0  -2 -13 7412.56 732.449   3
   0   2 -13 7308.63 481.932   3
   0  -2  13 7062.54 496.252   3
   0  -2  13 4528.53 299.954   1
   0  -2  13 8380.56 774.581   2
   0  -2 -14-30.4981 231.092   3
   0  -2  14 161.384 84.5603   1
   0   2 -14 121.578 98.2043   3
   0  -2  14 162.943 96.4253   3
   0  -2  15 24998.7 1114.73   3
   0   2 -15 27015.7 1052.88   3
   0  -2 -15 26491.3 1479.38   3
   0  -2  15 21322.8 875.268   1
   0  -2 -16 6873.41 773.230   3
   0  -2  16 4796.25 518.128   3
   0   2 -16 6781.50 529.455   3
   0  -2 -17 7841.20 848.245   3
   0   2 -17 7340.63 575.248   3
   0   2 -18 4971.62 504.842   3
   0  -2 -18 4658.71 664.805   3
   0   2 -19 12274.5 819.405   3
   0  -2 -19 13030.2 1148.34   3
   0  -2 -20 2379.30 531.163   3
   0   2 -20 3016.64 419.327   3
   0  -2 -21 9420.18 1027.92   3
   0   2 -21 7604.20 682.009   3
   0   2 -22 577.752 209.135   3
   0  -2 -22 683.825 360.422   3
   0  -2 -23 5441.45 840.605   3
   0  -2 -24 107.689 239.588   3
   0  -2 -25 2649.21 747.325   3
   0  -2 -26-165.591 284.783   3
   0  -2 -27 1867.45 611.665   3
   0  -2 -28-149.734 380.383   3
   0  -3   0-50.5565 146.921   2
   0  -3   0 34.1777 116.308   3
   0  -3   1 7073.35 627.148   2
   0   3   1 7285.84 573.408   3
   0  -3  -1 6932.53 488.791   3
   0  -3   1 7206.39 444.212   3
   0  -3  -1 6981.29 593.598   2
   0  -3  -2 71994.4 2049.87   3
   0  -3  -2 74442.9 2183.44   2
   0   3   2 73331.5 2273.82   3
   0  -3   2 75052.9 1780.43   3
   0  -3   2 75436.4 2366.69   2
   0  -3   3 16690.8 610.094   3
   0  -3   3 16953.3 1005.83   2
   0  -3  -3 17128.6 869.370   2
   0   3   3 15098.4 964.810   3
   0  -3  -3 16904.7 859.539   3
   0  -3  -4 240.529 126.265   3
   0  -3   4 173.180 68.6333   3
   0  -3  -4 186.217 168.506   2
   0  -3   4 109.731 181.882   2
   0  -3   5 35.1183 37.9537   3
   0  -3  -5 57.0394 121.052   3
   0  -3   6 33809.2 1566.19   2
   0  -3  -6 32703.1 1399.92   3
   0   3   6 35403.7 1451.49   4
   0  -3  -7 17277.7 1017.79   3
   0  -3   7 18539.6 1172.85   2
   0   3   7 18727.7 1018.53   4
   0   3   8 293.284 195.162   4
   0  -3   8 263.151 222.495   2
   0  -3  -8 549.377 244.895   3
   0  -3  -9 474.213 228.950   3
   0   3   9 874.956 249.524   4
   0  -3   9 778.041 338.571   2
   0  -3 -10 12354.6 940.487   3
   0   3  10 13201.2 861.394   4
   0  -3  10 11386.5 967.177   2
   0  -3  11 18256.7 1246.93   2
   0   3  11 17437.5 1014.01   4
   0  -3 -11 16347.7 1136.70   3
   0  -3 -12 2936.26 486.962   3
   0  -3  12 2387.96 498.648   2
   0   3  12 2882.79 421.736   4
   0   3  13 578.431 259.569   4
   0  -3  13 323.638 252.995   2
   0  -3 -13 482.836 266.194   3
   0   3  14 32149.6 1480.42   4
   0  -3 -14 29856.5 1650.34   3
   0  -3 -15 9507.56 941.853   3
   0  -3 -16 7714.45 877.968   3
   0  -3 -17 576.647 287.090   3
   0  -3 -18 6752.16 873.860   3
   0  -3 -19-168.859 237.122   3
   0  -3 -20 1807.55 498.525   3
   0  -3 -21 5213.90 877.796   3
   0  -3 -22 7453.81 998.928   3
   0  -3 -23 1809.92 524.835   3
   0  -3 -24 583.255 449.253   3
   0  -3 -25-238.715 420.995   3
   0  -3 -26 3478.74 873.799   3
   0  -4   0 32976.4 1598.77   2
   0  -4   0 33597.2 1272.81   3
   0   4   0 34818.6 1648.04   4
   0  -4  -1 1010.47 237.187   3
   0  -4   1 1222.94 214.210   3
   0  -4  -1 650.461 276.326   2
   0   4   1 994.596 330.012   4
   0  -4   1 1374.21 349.941   2
   0  -4   2 3664.03 339.854   3
   0  -4   2 3130.28 502.783   2
   0  -4  -2 3587.55 411.236   3
   0  -4   3 560.184 236.205   2
   0  -4  -3 465.132 188.031   3
   0   4   3 750.753 260.889   4
   0  -4   3 558.156 145.683   3
   0  -4   4 39911.6 1142.51   3
   0  -4   4 42309.6 1961.57   2
   0  -4  -4 41908.3 1660.73   3
   0   4   4 41654.5 1820.35   4
   0  -4  -5 751.675 248.093   3
   0   4   5 807.561 260.400   4
   0  -4   5 1310.83 404.965   2
   0  -4   5 494.609 95.5422   3
   0   4   6 498.803 253.237   4
   0  -4   6 242.270 270.478   2
   0  -4  -6 260.892 200.671   3
   0  -4  -7 1057.17 318.881   3
   0   4  -7 585.034 101.232   1
   0   4   7 1297.55 378.113   4
   0  -4   7 1667.43 442.256   2
   0  -4   8 39770.7 2038.01   2
   0   4   8 40287.2 1790.88   4
   0  -4  -8 39011.9 1807.63   3
   0  -4  -9 8031.76 793.166   3
   0   4   9 7562.86 745.657   4
   0  -4   9 8299.74 910.984   2
   0  -4  10 9032.15 966.237   2
   0   4  10 8044.39 776.326   4
   0  -4 -10 9371.16 869.174   3
   0  -4 -11 390.849 270.656   3
   0   4  11 321.781 192.612   4
   0   4  12 9076.97 846.837   4
   0  -4 -12 8981.66 911.634   3
   0   4  13 1376.36 340.532   4
   0  -4 -13 2071.65 452.091   3
   0   4  14-95.9053 197.822   4
   0  -4 -14-9.29362 189.663   3
   0  -4 -15 1394.76 423.077   3
   0   4  15 1770.89 456.689   4
   0  -4 -16 13193.6 1186.44   3
   0   4 -16 12671.8 922.516   4
   0   4 -17 1542.82 329.195   4
   0  -4 -17 811.536 388.428   3
   0  -4 -18 129.616 266.053   3
   0  -4 -19 1729.03 495.341   3
   0  -4 -20 10436.8 1220.15   3
   0  -4 -21-192.349 343.116   3
   0  -4 -22-189.493 261.125   3
   0  -4 -23 233.190 260.508   3
   0   5   0-8.20217 200.589   4
   0  -5   0 165.321 152.109   3
   0   5  -1 656.410 238.669   4
   0   5   1 1161.81 347.813   4
   0  -5   1 1319.57 277.726   3
   0  -5  -1 1554.00 310.626   3
   0   5   2 21749.6 1442.17   4
   0   5  -2 21283.4 1393.58   4
   0  -5  -2 20788.5 1145.22   3
   0  -5   2 19208.5 929.018   3
   0  -5  -3 6629.62 686.295   3
   0  -5   3 6649.64 480.682   3
   0   5  -3 7146.36 799.842   4
   0   5   3 7825.42 860.560   4
   0  -5  -4 3040.91 495.752   3
   0   5   4 3659.36 624.404   4
   0   5  -4 2859.46 526.387   4
   0   5   5 7611.53 855.456   4
   0  -5  -5 7343.91 747.102   3
   0   5  -5 8428.98 860.401   4
   0  -5  -6 11774.4 980.192   3
   0   5  -6 10355.4 984.302   4
   0   5   6 11683.8 1048.43   4
   0  -5  -7 22838.6 1399.57   3
   0   5  -7 20432.5 1378.09   4
   0   5   7 21525.1 1463.51   4
   0  -5  -8 827.828 315.141   3
   0   5   8 964.333 387.738   4
   0   5  -8 881.152 268.817   4
   0  -5  -9 3699.82 608.636   3
   0   5   9 3829.80 612.497   4
   0   5  -9 4034.35 613.353   4
   0   5  10 632.049 352.935   4
   0   5 -10 671.551 281.366   4
   0  -5 -10 456.138 293.736   3
   0   5  11 10532.9 1056.24   4
   0   5 -11 12872.4 1074.30   4
   0  -5 -11 11162.3 1071.98   3
   0   5  12 77.8309 221.622   4
   0  -5 -12-82.6445 224.942   3
   0   5 -12 59.1247 245.651   4
   0   5  13 966.966 458.040   4
   0   5 -13 1164.39 366.524   4
   0  -5 -13 1193.44 400.359   3
   0   5 -14 2753.53 509.587   4
   0  -5 -14 3667.72 693.847   3
   0   5  14 2874.13 563.584   4
   0  -5 -15 5226.38 823.817   3
   0   5  15 4094.59 667.544   4
   0   5 -15 5394.69 725.426   4
   0  -5 -16-920.394 412.131   3
   0   5 -16-133.971 289.003   4
   0  -5 -17 3243.48 705.786   3
   0  -5 -18 1940.47 590.226   3
   0  -5 -19 2624.47 712.766   3
   0  -5 -20-394.492 305.964   3
   0   6   0 2487.07 567.194   4
   0   6  -1 9091.82 972.546   4
   0   6   1 8911.89 998.594   4
   0   6  -2 386.273 300.261   4
   0   6   2 719.509 355.934   4
   0   6  -3 641.199 293.285   4
   0  -6  -3 565.757 242.232   3
   0   6   4 902.659 377.565   4
   0  -6  -4 316.689 264.743   3
   0   6  -4 548.030 399.375   4
   0   6   5 1674.38 500.976   4
   0  -6  -5 988.476 294.378   3
   0   6  -5 1812.67 486.901   4
   0   6   6 534.590 298.680   4
   0  -6  -6 1308.26 399.976   3
   0   6  -6 1489.89 471.627   4
   0   6   7 3658.76 723.465   4
   0  -6  -7 3464.63 590.901   3
   0   6  -7 3120.24 616.830   4
   0   6  -8 1008.23 365.753   4
   0  -6  -8 929.601 367.258   3
   0   6   8 880.418 412.877   4
   0   6   9 7064.95 975.130   4
   0   6  -9 7478.27 907.318   4
   0  -6  -9 6862.54 870.626   3
   0   6  10 876.279 427.245   4
   0  -6 -10 438.055 246.716   3
   0   6 -10 292.537 319.821   4
   0  -6 -11 2409.86 557.649   3
   0   6  11 1847.90 511.076   4
   0   6 -11 1991.07 533.727   4
   0   6  12 12.9783 382.307   4
   0  -6 -12-630.850 379.913   3
   0   6 -12 108.180 257.379   4
   0  -6 -13 2560.13 591.305   3
   0   6 -13 3331.13 602.291   4
   0   6  13 2773.55 617.354   4
   0   6  14 153.337 291.635   4
   0   6 -14 292.301 245.127   4
   0  -6 -15 1324.10 473.517   3
   0   6  15 1104.01 517.980   4
   0   6 -15 1565.11 472.050   4
   0  -6 -16 925.978 449.231   3
   0  -6 -17 3712.49 850.473   3
   0   7   0-260.427 327.189   4
   0   7  -1 235.631 382.020   4
   0   7   1 833.300 563.085   4
   0   7   2 5804.38 929.490   4
   0   7  -2 5655.11 914.728   4
   0   7   3-22.8390 300.987   4
   0   7  -3 37.7004 315.664   4
   0   7  -4 111.943 366.224   4
   0   7   4 447.630 439.766   4
   0   7  -5 349.911 418.948   4
   0   7   5 568.240 394.189   4
   0   7   6 9487.96 1182.17   4
   0   7  -6 10818.9 1195.07   4
   0   7  -7-163.099 295.472   4
   0   7   7 984.339 538.689   4
   0   7  -8 448.789 312.467   4
   0   7  -9 1248.85 502.183   4
   0   7 -10 4160.05 826.193   4
   0   7 -11-257.347 529.607   4
   0   7 -12 150.700 332.779   4
   0  -7 -12 495.515 283.380   3
   0   7 -13 961.790 489.186   4
   0  -7 -13 818.417 522.495   3
   0   7 -14 1379.12 536.170   4
   1   0 -31-1571.91 729.196   3
   1   0 -30-30.1007 391.534   3
   1   0 -29 6298.79 1082.00   3
   1   0 -28-236.366 328.922   3
   1   0 -27 342.659 259.551   3
   1   0 -26 750.877 420.055   3
   1   0 -25 4727.63 829.557   3
   1   0 -24-289.540 258.093   3
   1   0 -23 4146.93 679.058   3
   1   0 -22 323.800 274.666   3
   1   0 -21 18511.3 1354.48   3
   1   0 -20-313.508 296.622   3
   1   0 -19 4704.59 632.792   3
   1   0 -18 84.7414 215.775   3
   1   0 -17 1424.92 373.767   3
   1   0 -16-21.2580 153.575   3
  -1   0  16 92.2351 130.856   2
   1   0 -15 182.361 187.177   3
  -1   0  15 157.076 131.153   2
  -1   0  14 68.3290 112.494   2
   1   0 -14 80.3653 161.801   3
   1   0 -13 280.248 201.513   3
  -1   0  13 178.976 135.953   2
  -1   0  12-107.287 127.382   2
   1   0 -12-242.168 157.473   3
   1   0 -11 16135.8 866.212   3
  -1   0  11 15472.7 702.055   2
   1   0 -10-40.2272 126.104   3
  -1   0  10 35.1366 145.961   3
  -1   0  10 43.2446 107.927   2
   1   0  -9 1104.79 217.097   3
  -1   0   9 970.511 187.593   2
   1   0  -8 83.1321 128.037   3
   1   0  -7 15547.2 716.432   3
   1   0  -6-9.49515 113.600   3
   1   0  -5 285004. 5394.63   3
   1   0  -4-13.3593 104.914   3
   1   0  -3 41184.4 1070.58   3
  -1   0  -3 134370. 2768.42   3
  -1   0  -3 139133. 2752.91   1
  -1   0  -4-28.9319 93.4120   3
  -1   0  -5 140063. 2942.42   3
  -1   0  -6 191.617 97.5438   3
  -1   0  -7 50322.6 1446.42   3
  -1   0  -8 158.123 141.568   3
   1   0   8-149.684 176.158   3
  -1   0  -8 60.6604 116.733   2
  -1   0  -9 7363.09 507.991   3
  -1   0  -9 7701.85 436.885   2
   1   0   9 5708.95 534.456   3
  -1   0 -10 29.7558 145.845   3
   1   0  10 45.0992 205.895   3
  -1   0 -10-45.4308 109.428   2
  -1   0 -11 8886.88 612.936   3
  -1   0 -11 9498.75 541.671   2
  -1   0 -12-362.074 146.698   2
  -1   0 -12-48.9158 112.855   3
  -1   0 -13 701.978 189.097   2
  -1   0 -13 639.609 206.934   3
  -1   0 -14-113.683 157.022   3
  -1   0 -14-35.2712 132.042   2
  -1   0 -15 25303.9 1261.92   3
  -1   0 -16 152.305 189.307   3
  -1   0 -17 36302.0 1620.18   3
  -1   0 -17 33081.8 1022.29   4
  -1   0 -18 118.023 174.104   3
  -1   0 -18 32.4075 79.7335   4
  -1   0 -19 920.636 283.587   3
  -1   0 -20-87.4438 235.112   3
  -1   0 -21 18727.8 1302.87   3
  -1   0 -22 487.517 315.707   3
  -1   0 -23 951.364 413.295   3
  -1   0 -24-156.435 255.317   3
  -1   0 -25 6690.67 906.139   3
  -1   0 -26 222.400 340.227   3
  -1   0 -27 7026.49 1015.56   3
  -1   0 -28-78.7139 279.444   3
  -1   0 -29 439.472 359.567   3
  -1   0 -30-239.177 410.614   3
   1  -1 -30 1024.13 500.567   3
   1  -1 -29 61.1256 456.745   3
   1  -1 -28 1064.96 575.633   3
   1   1 -27 3419.23 692.959   3
   1  -1 -27 2520.15 663.944   3
   1   1 -26 822.908 437.760   3
   1  -1 -26 590.256 348.610   3
   1  -1 -25 61.7427 322.942   3
   1   1 -25 235.420 255.021   3
   1   1 -24 1389.29 445.797   3
   1  -1 -24 1090.64 459.378   3
   1   1 -23 2932.08 592.915   3
   1  -1 -23 2423.91 527.621   3
   1  -1 -22 10298.2 1046.96   3
   1   1 -22 9356.69 991.345   3
   1   1 -21 3491.03 551.972   3
   1  -1 -21 4000.22 626.590   3
   1   1 -20-54.5629 248.203   3
   1  -1 -20 798.751 337.467   3
   1  -1 -19 2582.17 538.660   3
   1   1 -19 3417.13 526.691   3
   1   1 -18 7485.44 706.566   3
   1  -1 -18 7888.92 829.577   3
  -1  -1  18 8045.58 761.379   2
   1   1 -17 462.342 231.345   3
   1  -1 -17 300.357 258.630   3
  -1  -1  17 457.301 200.342   2
   1  -1 -16 1014.45 297.207   3
   1   1 -16 747.562 240.461   3
  -1  -1  16 878.972 297.928   2
   1  -1 -15 4797.91 609.072   3
   1   1 -15 5096.02 527.506   3
  -1  -1  15 5311.11 556.246   2
  -1  -1  14 14007.6 881.828   2
   1   1 -14 13149.0 827.849   3
   1  -1 -14 14337.3 968.422   3
   1  -1 -13 706.091 214.726   3
   1   1 -13 1022.57 230.782   3
  -1  -1  13 959.337 260.325   2
  -1   1  12 13987.3 457.569   2
  -1  -1  12 18149.2 944.822   2
   1   1 -12 16667.8 863.142   3
   1  -1 -12 17424.6 1003.21   3
  -1  -1  12 16578.5 833.537   3
   1   1 -11 481.601 78.2170   4
  -1  -1  11 719.711 221.066   2
  -1   1  11 343.192 107.032   4
   1  -1 -11 398.382 203.155   3
   1   1 -11 589.202 195.320   3
  -1   1  11 389.258 69.4918   2
  -1  -1  11 297.221 138.455   3
   1  -1 -10 37937.2 1434.63   3
  -1  -1  10 38604.5 1390.00   2
   1   1 -10 35629.6 868.661   4
  -1  -1  10 39134.0 1254.39   3
  -1   1  10 34801.9 825.275   2
   1   1 -10 38294.3 1252.91   3
  -1   1  10 37668.9 1028.90   4
   1  -1  -9 5395.09 505.849   3
   1   1  -9 6094.39 427.809   3
  -1  -1   9 5428.29 396.047   3
   1   1  -9 5719.55 274.837   4
  -1  -1   9 5451.84 489.970   2
  -1   1   9 5287.37 328.348   4
  -1  -1   8 11821.3 558.791   3
  -1  -1   8 11374.1 672.712   2
   1   1  -8 10987.2 569.578   3
   1  -1  -8 10638.0 668.161   3
   1   1  -8 10738.4 403.286   4
  -1   1   8 10773.8 484.157   4
  -1  -1   7 17020.0 664.897   3
   1  -1  -7 15437.4 788.421   3
   1   1  -7 15787.0 519.326   4
  -1  -1   7 16145.5 784.488   2
   1   1  -7 15783.3 657.302   3
   1  -1  -6 24878.0 981.782   3
   1   1  -6 25423.2 725.759   4
   1   1  -6 25590.6 848.051   3
  -1  -1   6 27447.3 838.269   3
   1   1  -5 2180.13 231.781   3
  -1  -1   5 2114.72 166.393   1
  -1  -1   5 2474.36 210.227   3
   1   1  -5 2751.64 206.018   4
   1  -1  -5 2527.95 293.903   3
   1   1  -4 70.8079 87.1946   3
   1   1  -4-18.4443 80.1869   4
  -1  -1   4 54.6972 44.5826   1
  -1  -1   4-107.277 76.9023   3
   1  -1  -4 46.3127 102.630   3
   1  -1  -3 149232. 3090.50   3
   1   1  -3 151015. 2773.13   1
   1   1  -3 139873. 2929.00   4
  -1  -1   3 153582. 2804.45   1
   1  -1  -2 142770. 2898.65   3
  -1  -1   2 140589. 2851.41   4
   1   1  -2 144334. 2708.74   1
  -1  -1   2 147052. 2735.57   1
   1   1  -1 7127.47 332.427   1
  -1  -1   1 6817.62 368.011   4
   1  -1  -1 6953.05 360.155   3
   1  -1   0 111394. 2217.89   3
  -1   1   0 115031. 2194.56   3
  -1  -1   0 112702. 2364.12   4
  -1   1  -1 144105. 2573.59   3
  -1  -1  -1 139152. 2845.61   4
   1  -1   1 129966. 2569.72   3
  -1  -1  -2 405780. 7707.25   3
  -1   1  -2 430028. 7448.76   1
  -1  -1  -2 412971. 7636.96   4
  -1  -1  -3 15848.6 700.865   3
  -1   1  -3 15671.9 500.984   1
  -1  -1  -3 16843.0 658.575   4
   1  -1   4 25.5339 60.9928   1
  -1   1  -4 235.422 77.8856   1
  -1  -1  -4 205.299 136.692   3
  -1  -1  -4 293.132 167.441   4
   1  -1   5 15290.9 534.413   1
  -1   1  -5 15596.9 475.613   3
  -1  -1  -5 15414.7 657.639   4
  -1  -1  -5 15470.9 761.901   3
  -1   1  -5 15157.5 522.213   1
  -1  -1  -6 19216.0 890.649   3
  -1  -1  -6 18928.4 760.831   4
  -1   1  -6 19430.8 589.431   3
   1  -1   6 19671.4 651.625   1
  -1   1  -7 2165.46 290.621   2
  -1  -1  -7 2553.76 351.835   3
   1  -1   7 2163.50 211.450   1
  -1  -1  -7 2280.46 254.060   4
  -1   1  -7 2203.25 195.617   3
   1  -1   7 2064.90 217.143   3
  -1  -1  -8 1758.45 299.821   3
  -1   1  -8 2016.25 304.565   2
  -1   1  -8 1856.63 185.149   3
  -1  -1  -8 1835.28 242.773   4
   1  -1   8 2264.83 242.619   1
   1  -1   8 2173.35 243.404   3
   1  -1   9 38669.4 1195.07   3
  -1  -1  -9 37954.5 1442.92   3
  -1  -1  -9 38473.8 1185.88   4
  -1   1  -9 37346.0 1113.97   3
   1  -1   9 38152.6 1184.91   1
  -1   1  -9 38813.5 1374.10   2
  -1   1 -10 36940.3 1361.30   2
  -1  -1 -10 36170.0 1440.24   3
   1  -1  10 35252.5 1189.80   1
   1  -1  10 36319.1 1206.98   3
  -1  -1 -10 36824.8 1148.23   4
  -1  -1 -10 32329.0 849.517   2
  -1   1 -10 35519.3 1119.11   3
   1  -1  11 15491.9 776.796   1
  -1  -1 -11 14994.0 682.510   4
  -1   1 -11 13774.6 678.052   3
  -1  -1 -11 13071.0 456.285   2
  -1  -1 -11 15136.5 906.666   3
   1  -1  11 13902.1 760.570   3
  -1   1 -12 12653.7 686.587   3
  -1  -1 -12 13080.5 864.823   3
  -1  -1 -12 12020.9 446.243   2
   1  -1  12 11748.9 736.464   3
   1  -1  12 13609.3 764.888   1
  -1  -1 -12 13295.1 645.696   4
  -1  -1 -13 38321.5 1642.33   3
   1  -1  13 36285.0 1449.36   3
  -1   1 -13 38825.8 1368.81   3
   1  -1  13 39305.3 1474.22   1
  -1  -1 -13 38868.0 1237.55   4
  -1  -1 -14 43009.2 1334.25   4
   1  -1  14 42308.9 1623.96   1
  -1  -1 -14 41405.7 1767.59   3
  -1   1 -14 42790.3 1511.21   3
  -1  -1 -15 5840.00 659.420   3
   1  -1  15 5713.48 586.692   1
  -1  -1 -15 6486.08 465.390   4
  -1   1 -15 6119.42 556.163   3
  -1  -1 -16 790.192 208.376   4
  -1   1 -16 640.063 201.015   3
  -1  -1 -16 935.095 354.989   3
  -1  -1 -17 9690.29 899.779   3
  -1  -1 -17 10049.6 589.098   4
  -1   1 -17 10736.3 795.958   3
  -1  -1 -18 10632.3 950.855   3
  -1   1 -18 11783.6 884.174   3
  -1  -1 -19 3412.00 594.908   3
  -1   1 -19 3539.46 531.146   3
  -1  -1 -20 1701.00 416.579   3
  -1   1 -20 1839.22 438.671   3
  -1  -1 -21 5490.29 770.694   3
  -1   1 -21 7698.63 810.843   3
  -1  -1 -22 385.560 261.768   3
  -1   1 -22 284.914 242.656   3
  -1   1 -23 7036.57 871.562   3
  -1  -1 -23 7739.88 963.788   3
  -1  -1 -24 1639.05 539.755   3
  -1   1 -24 2095.67 485.037   3
  -1  -1 -25 1486.72 453.667   3
  -1   1 -25 1114.33 425.122   3
  -1  -1 -26 3709.92 769.228   3
  -1   1 -26 5642.12 870.346   3
  -1  -1 -27 566.452 432.849   3
  -1  -1 -28-254.534 441.510   3
  -1  -1 -29 1832.65 591.138   3
  -1  -1 -30 3525.41 858.847   3
   1  -2 -28 3665.85 893.266   3
   1  -2 -27-26.1036 384.653   3
   1  -2 -26 1413.73 632.747   3
   1  -2 -25 471.726 375.401   3
   1  -2 -24 4201.89 856.472   3
   1  -2 -23-163.869 333.200   3
   1  -2 -22-349.994 287.229   3
   1   2 -22-147.948 182.143   3
   1  -2 -21 226.004 256.310   3
   1   2 -21 582.618 207.695   3
   1   2 -20 24917.6 1249.86   3
   1  -2 -20 29756.5 1800.84   3
   1  -2 -19-122.928 246.093   3
   1   2 -19-61.4834 158.903   3
   1   2 -18 203.881 127.332   3
  -1  -2  18 438.665 258.849   2
   1  -2 -17 10595.7 992.225   3
   1   2 -17 10486.9 495.305   4
   1   2 -17 11660.6 757.790   3
  -1  -2  17 11711.6 995.289   2
   1   2 -16 34816.6 1032.36   4
   1   2 -16 35432.8 1370.46   3
  -1  -2  16 34187.5 1722.86   2
   1  -2 -16 36948.3 1816.78   3
   1   2 -15 6890.71 540.571   3
  -1  -2  15 5105.48 403.452   1
   1  -2 -15 6799.59 728.133   3
  -1  -2  15 6071.68 682.513   2
   1   2 -15 7271.75 410.075   4
  -1  -2  15 5908.55 513.117   3
  -1  -2  14 12433.3 713.043   3
  -1  -2  14 13299.0 983.626   2
  -1  -2  14 10128.4 532.798   1
   1   2 -14 14591.6 609.607   4
   1   2 -14 14039.4 765.017   3
  -1   2  14 13943.9 760.851   4
   1  -2 -14 12882.1 1006.28   3
  -1  -2  13 192.119 204.773   2
   1   2 -13 114.206 120.281   3
  -1  -2  13-76.1329 94.4349   3
  -1  -2  13-25.9597 46.1077   1
   1   2 -13 34.8025 83.7611   4
  -1   2  13 164.356 134.441   4
   1  -2 -13 156.094 144.705   3
  -1   2  12 27613.7 1034.37   4
  -1  -2  12 27028.8 1339.31   2
   1  -2 -12 25807.6 1315.75   3
   1   2 -12 27755.7 1049.22   3
  -1  -2  12 25809.3 918.553   3
   1   2 -12 26887.9 874.279   4
  -1  -2  11 2490.51 419.663   2
   1   2 -11 1701.33 295.305   3
   1   2 -11 1901.13 221.644   4
  -1  -2  11 1695.44 233.259   3
  -1   2  11 1736.27 272.056   4
   1  -2 -11 1749.05 357.623   3
   1  -2 -10 2949.92 428.803   3
  -1  -2  10 2791.51 437.643   2
  -1  -2  10 2919.22 278.055   3
  -1   2  10 2789.97 356.786   4
   1   2 -10 3182.24 299.687   4
   1   2 -10 2843.14 342.194   3
  -1   2   9 668.520 183.859   4
  -1  -2   9 721.284 243.359   2
  -1  -2   9 603.398 127.512   3
   1   2  -9 638.570 148.335   4
   1   2  -9 569.030 152.245   3
   1  -2  -9 510.720 208.716   3
   1   2  -8 13555.8 653.578   4
  -1  -2   8 12621.6 828.868   2
  -1  -2   8 12826.7 540.076   3
  -1   2   8 13603.0 483.101   2
   1  -2  -8 12654.4 816.920   3
   1   2  -7 10856.4 583.216   4
  -1  -2   7 10120.1 468.816   3
  -1   2   7 11093.9 454.184   2
   1  -2  -7 10418.0 699.233   3
  -1  -2   7 10317.3 735.988   2
  -1  -2   6 1296.31 308.378   2
   1  -2  -6 795.714 181.604   3
  -1  -2   6 846.923 150.696   3
   1   2  -6 974.815 176.010   4
  -1   2   6 748.504 135.033   2
  -1   2   5 918.983 155.787   2
   1  -2  -5 874.798 213.359   3
  -1   2   5 1099.82 212.812   3
   1   2  -5 525.894 77.6807   1
  -1  -2   5 1243.93 281.392   2
  -1  -2   5 799.304 148.085   3
   1   2  -5 803.200 162.718   4
  -1   2   4 61817.4 1557.19   2
   1   2  -4 61516.4 1699.28   4
  -1   2   4 63163.1 1765.70   3
  -1  -2   4 61369.2 1929.18   2
   1   2  -4 59790.6 1346.60   1
   1  -2  -4 56755.2 1707.24   3
   1   2  -3 403.745 160.759   4
  -1   2   3 172.726 133.676   3
  -1   2   3 219.450 122.839   2
   1  -2  -3 32.9774 134.075   3
   1   2  -3 169.871 71.8361   1
  -1  -2   3 283.965 191.672   2
   1   2  -2 10513.7 515.540   1
  -1  -2   2 9840.89 654.142   2
  -1   2   2 9077.53 532.873   3
  -1   2   2 10001.8 543.789   2
   1  -2  -2 9984.42 525.897   3
  -1   2   1 12649.2 643.528   2
  -1  -2   1 12251.0 692.919   2
  -1  -2   1 11335.1 575.073   3
   1  -2  -1 12572.9 558.882   3
  -1   2   1 10394.2 544.313   3
   1  -2   0 60819.4 1467.30   3
  -1  -2   0 61316.9 1611.12   3
  -1   2   0 57262.9 1459.39   3
  -1   2  -1 271.620 92.8128   3
  -1  -2  -1 159.539 117.333   3
   1  -2   1 145.724 77.3685   3
   1  -2   2 3292.92 213.310   3
  -1   2  -2 3762.36 223.615   3
  -1  -2  -2 3680.55 354.215   3
  -1  -2  -3 2495.69 338.541   3
  -1  -2  -4 57253.1 1757.70   3
   1   2   4 56927.2 1892.77   3
  -1  -2  -5 28777.4 1188.40   3
  -1   2  -5 27035.6 756.016   1
  -1   2  -6 3372.13 216.599   1
  -1  -2  -6 4022.02 458.181   3
  -1  -2  -7 9630.25 705.002   3
   1   2   7 9871.02 638.416   4
  -1   2  -7 7798.65 335.105   1
   1   2   8 45730.9 1539.96   4
  -1  -2  -8 44847.7 1694.56   3
  -1  -2  -8 45435.7 1107.57   2
  -1  -2  -9 8157.73 319.870   2
  -1   2  -9 6133.86 286.034   3
  -1  -2  -9 8656.77 708.408   3
  -1   2 -10 1976.81 173.863   3
  -1  -2 -10 2150.17 367.111   3
   1  -2  10 1493.97 159.655   1
  -1   2 -11-20.2726 76.6480   3
   1  -2  11-34.5531 54.5785   1
   1  -2  12 48943.4 1342.10   1
  -1   2 -12 56324.9 1409.35   3
  -1  -2 -12 55199.1 2109.83   3
   1  -2  13 1167.33 178.287   1
  -1  -2 -13 1463.03 355.546   3
  -1   2 -13 1412.16 197.040   3
  -1  -2 -14 3987.84 583.348   3
  -1   2 -14 3917.17 353.756   3
   1  -2  14 3847.40 344.582   1
  -1  -2 -15 1578.54 372.898   3
   1  -2  15 1538.69 239.265   1
  -1   2 -15 1589.31 249.852   3
  -1   2 -16 54117.6 1671.19   3
  -1  -2 -16 54507.8 2316.16   3
  -1   2 -17-118.884 171.381   3
  -1  -2 -17 2.81255 222.762   3
  -1  -2 -18 6146.72 781.612   3
  -1   2 -18 5783.42 524.109   3
  -1  -2 -19 1921.21 488.774   3
  -1   2 -19 1650.06 314.623   3
  -1   2 -20 11247.6 804.788   3
  -1  -2 -20 12887.2 1186.86   3
  -1   2 -21 3.42330 167.989   3
  -1  -2 -21 425.405 321.918   3
  -1  -2 -22 2498.98 590.555   3
  -1  -2 -23 251.145 260.746   3
  -1  -2 -24 12120.9 1287.57   3
  -1  -2 -25 432.350 382.284   3
  -1  -2 -26 243.033 331.146   3
  -1  -2 -27 1328.86 519.229   3
  -1  -2 -28 6853.50 1081.57   3
   1  -3 -26 1651.18 647.737   3
   1  -3 -25 1515.15 632.882   3
   1  -3 -24 910.672 423.618   3
   1  -3 -23 5551.50 900.456   3
   1  -3 -22 6468.58 930.333   3
   1  -3 -21 853.465 430.130   3
   1  -3 -20 379.084 321.433   3
   1  -3 -19 4381.99 744.785   3
   1  -3 -18 23513.7 1623.61   3
  -1  -3  18 21065.2 1544.16   2
   1  -3 -17 114.341 237.377   3
  -1  -3  17 225.281 234.794   2
   1   3 -17-89.6933 130.175   4
  -1  -3  16 616.439 292.184   2
   1  -3 -16 837.327 320.906   3
  -1   3  16 1052.11 285.855   4
   1   3 -16 1223.03 251.669   4
   1   3 -15 796.887 207.042   4
  -1   3  15 881.016 234.948   4
  -1  -3  15 799.220 311.134   2
   1  -3 -15 949.968 321.610   3
   1   3 -14 15663.3 843.970   4
  -1  -3  14 13823.4 1149.30   2
   1  -3 -14 16107.2 1171.51   3
  -1   3  14 15679.2 978.153   4
   1   3 -13 6417.39 540.649   4
   1  -3 -13 5698.38 687.015   3
  -1  -3  13 4566.57 655.390   2
  -1   3  13 5786.71 570.084   4
  -1  -3  13 5037.25 349.265   3
  -1  -3  12 2433.98 224.732   3
   1  -3 -12 2583.10 473.217   3
  -1  -3  12 2854.27 530.486   2
  -1   3  12 2769.77 408.363   4
   1   3 -12 3189.34 373.469   4
   1   3 -11 18691.5 944.785   4
  -1   3  11 18292.2 1019.17   4
  -1  -3  11 16577.5 613.769   3
  -1  -3  11 18309.3 1243.29   2
   1  -3 -11 16709.9 1143.11   3
   1   3 -10 3907.22 429.769   4
   1  -3 -10 3129.61 480.762   3
  -1   3  10 3265.41 444.045   4
  -1  -3  10 3068.99 238.175   3
  -1  -3  10 3721.61 547.034   2
   1  -3  -9 546.892 200.747   3
  -1   3   9 836.662 269.172   4
  -1  -3   9 584.799 107.020   3
  -1  -3   9 595.115 267.102   2
   1   3  -9 738.474 230.891   4
   1   3  -8 6483.16 554.498   4
  -1  -3   8 6746.21 346.283   3
  -1  -3   8 7492.11 733.397   2
   1  -3  -8 7708.17 675.058   3
  -1   3   8 7253.70 643.349   4
   1  -3  -7 56724.8 1969.71   3
  -1  -3   7 55725.4 1348.40   3
   1   3  -7 56873.2 1866.82   4
  -1  -3   7 53983.4 2144.22   2
  -1   3   6 47665.2 1444.55   2
   1   3  -6 47342.6 1598.78   4
   1  -3  -6 46486.3 1644.67   3
  -1  -3   6 45526.7 1849.67   2
  -1  -3   6 45754.6 1136.99   3
  -1   3   5 942.046 207.647   2
  -1  -3   5 1105.97 180.446   3
   1   3  -5 1206.38 251.122   4
   1   3  -5 1171.37 170.560   1
  -1  -3   5 1062.60 281.947   2
   1  -3  -5 1053.16 248.241   3
   1   3  -4 9746.89 531.340   1
  -1   3   4 9480.58 628.620   2
  -1  -3   4 8542.43 749.431   2
  -1  -3   4 9052.38 506.727   3
   1  -3  -4 8825.93 620.963   3
   1   3  -4 8741.58 666.546   4
  -1  -3   3 7243.49 669.481   2
   1   3  -3 7133.24 591.355   4
  -1   3   3 5839.52 586.743   3
   1  -3  -3 7399.04 554.754   3
   1   3  -3 8457.02 542.198   1
  -1  -3   3 7842.17 487.749   3
  -1   3   3 7982.89 599.185   2
  -1   3   2 33127.3 1304.98   3
  -1  -3   2 33359.0 1150.90   3
  -1  -3   2 34166.9 1487.44   2
   1  -3  -2 31188.4 1184.34   3
  -1  -3   1 6818.66 487.254   3
   1  -3  -1 5916.72 448.348   3
  -1   3   1 6330.35 513.194   3
  -1  -3   1 6235.34 607.172   2
   1  -3   0 203.691 110.671   3
  -1  -3   0 22.8276 123.031   3
  -1  -3   0 12.8940 190.694   2
  -1   3   0 180.598 123.791   3
  -1   3  -1 48472.2 1446.16   3
   1  -3   1 48724.3 1334.32   3
  -1  -3  -1 46120.8 1688.33   2
  -1  -3  -1 48170.2 1597.00   3
  -1  -3  -2 17698.5 933.903   2
  -1   3  -2 17260.1 709.896   3
   1  -3   2 16724.4 648.818   3
  -1  -3  -2 16545.6 875.997   3
   1  -3   3 1201.47 151.325   3
  -1  -3  -3 1361.16 247.744   3
  -1  -3  -3 1320.33 263.524   2
  -1  -3  -4 741.230 215.718   3
  -1  -3  -4 744.193 204.806   2
   1  -3   4 292.440 61.7233   3
  -1  -3  -5 14673.8 908.831   3
  -1  -3  -5 16576.7 826.596   2
  -1   3  -6 13793.0 564.905   1
  -1  -3  -6 15831.0 975.342   3
  -1  -3  -6 15165.5 762.085   2
  -1  -3  -7 13211.3 649.425   2
  -1  -3  -7 12425.6 868.382   3
  -1   3  -7 9250.88 402.905   1
   1   3   7 13508.3 861.805   4
  -1  -3  -8 33.5318 150.807   3
   1   3   8 80.7886 157.711   4
  -1  -3  -8 76.5121 119.996   2
  -1  -3  -9 23410.2 1296.86   3
  -1  -3  -9 24942.4 873.490   2
   1   3   9 24973.6 1262.65   4
   1   3  10 29486.2 1400.00   4
  -1  -3 -10 26720.1 1438.79   3
  -1  -3 -11 14754.4 1057.31   3
  -1  -3 -12 87.4523 194.435   3
  -1  -3 -13 1213.72 358.899   3
  -1  -3 -14 7924.38 855.675   3
  -1  -3 -15 804.738 313.199   3
  -1  -3 -16 23243.5 1512.57   3
  -1  -3 -17 2378.79 501.411   3
  -1  -3 -18 15868.7 1328.03   3
  -1  -3 -19 19264.1 1508.76   3
  -1  -3 -20 2999.01 638.440   3
  -1  -3 -21 1438.73 492.157   3
  -1  -3 -22 3472.98 678.961   3
  -1  -3 -23 2488.27 641.459   3
  -1  -3 -24-229.320 355.066   3
  -1  -3 -25 5733.07 981.562   3
  -1  -3 -26 1657.44 615.571   3
   1  -4 -23 97.8087 333.840   3
   1  -4 -22 672.527 414.097   3
   1  -4 -21 3212.46 702.850   3
   1  -4 -20 388.008 445.443   3
   1  -4 -19-560.356 352.611   3
   1  -4 -18 377.925 269.338   3
   1  -4 -17 4739.88 729.451   3
   1   4 -17 5066.70 589.573   4
  -1   4  17 4218.52 596.639   4
   1   4 -16-617.165 260.706   4
   1  -4 -16 378.835 277.846   3
  -1   4  16 108.916 271.541   4
  -1  -4  16-372.494 410.598   2
   1  -4 -15 931.345 348.374   3
   1   4 -15 1776.06 365.685   4
  -1   4  15 1256.71 369.792   4
  -1  -4  15 708.533 426.910   2
   1   4 -14 8993.95 757.495   4
  -1  -4  14 7379.82 969.845   2
   1  -4 -14 8703.16 915.236   3
  -1   4  14 8035.49 801.866   4
   1   4 -13 7430.02 697.977   4
   1  -4 -13 7581.66 859.986   3
  -1  -4  13 6443.78 839.879   2
  -1   4  13 6755.09 723.656   4
   1   4 -12 5905.51 637.329   4
   1  -4 -12 5112.64 681.398   3
  -1   4  12 5463.91 649.863   4
  -1  -4  12 4379.48 718.403   2
  -1  -4  11 86.4432 263.759   2
   1   4 -11-320.719 218.418   4
  -1   4  11-283.075 213.065   4
   1  -4 -11 121.984 228.235   3
  -1  -4  10 2466.88 514.797   2
   1  -4 -10 3914.59 572.346   3
  -1   4  10 3223.10 486.724   4
   1   4 -10 3932.71 511.261   4
  -1   4   9 11503.6 933.280   4
   1  -4  -9 11244.3 912.392   3
   1   4  -9 10968.8 841.229   4
  -1  -4   9 10551.9 999.944   2
  -1  -4   8 5990.54 322.877   3
  -1   4   8 7011.02 715.901   4
   1  -4  -8 8026.38 751.620   3
   1   4  -8 7494.23 688.974   4
  -1  -4   8 6935.59 829.246   2
   1   4  -7 546.567 107.752   1
   1  -4  -7 1482.00 331.874   3
   1   4  -7 1308.68 330.116   4
  -1  -4   7 906.428 151.116   3
  -1   4   7 1002.41 300.774   4
  -1  -4   7 792.528 150.135   3
  -1  -4   7 1225.43 393.768   2
   1  -4  -6 1442.91 336.923   3
  -1  -4   6 1018.43 341.986   2
  -1  -4   6 1127.13 178.374   3
   1   4  -6 921.278 160.920   1
   1   4  -6 989.053 288.409   4
  -1   4   6 1023.80 311.680   4
   1  -4  -5 36502.0 1541.90   3
  -1  -4   5 36444.9 1181.90   3
  -1  -4   5 34653.6 1801.66   2
   1   4  -5 34503.0 1250.44   1
   1   4  -5 33649.9 1581.00   4
   1   4  -4-141.654 218.352   4
  -1  -4   4 251.213 284.530   2
  -1  -4   4-57.1949 89.2723   3
   1  -4  -4-103.516 181.208   3
   1   4  -4 67.0187 124.112   1
  -1  -4   3 556.553 191.592   3
   1   4  -3 187.762 163.777   4
  -1  -4   3 409.718 282.022   2
   1  -4  -3 636.396 160.004   3
   1   4  -2 5037.99 607.110   4
   1  -4  -2 4911.79 484.863   3
  -1  -4   2 4243.33 582.254   2
  -1  -4   2 5391.78 458.155   3
   1  -4  -1 62550.6 1889.90   3
  -1  -4   1 64093.2 1944.12   3
  -1  -4   1 60343.0 2340.32   2
   1   4  -1 61685.9 2271.82   4
  -1  -4   0 1475.11 300.699   3
   1  -4   0 1185.53 221.246   3
   1   4   0 1596.05 334.872   4
  -1  -4   0 1524.00 357.356   2
  -1   4   0 893.552 290.837   3
  -1  -4  -1 3264.40 423.717   3
  -1  -4  -1 4277.78 553.953   2
   1  -4   1 3299.05 339.473   3
   1   4   1 3569.56 507.535   4
  -1  -4  -2 7198.36 680.630   2
   1   4   2 7330.13 739.448   4
   1  -4   2 6755.12 450.803   3
  -1  -4  -2 7305.02 623.137   3
  -1  -4  -3 38307.8 1552.65   3
  -1  -4  -3 36513.7 1601.13   2
   1   4   3 35613.6 1656.67   4
   1  -4   3 34020.0 1056.09   3
   1   4   4 11992.0 921.636   4
   1  -4   4 7651.51 383.702   3
  -1  -4  -4 10740.8 802.557   3
  -1  -4  -4 10713.1 787.437   2
  -1  -4  -5 7580.82 704.230   3
   1   4   5 8024.93 787.445   4
  -1  -4  -5 6766.22 609.763   2
  -1  -4  -6-116.690 170.917   3
  -1  -4  -6 318.418 165.851   2
   1   4   6-97.7800 195.383   4
  -1   4  -7 25321.4 919.263   1
  -1  -4  -7 31429.0 1313.44   2
   1   4   7 31891.9 1574.32   4
  -1  -4  -7 31395.3 1547.27   3
  -1   4  -8 3.72727 58.3072   1
   1   4   8-419.855 294.541   4
  -1  -4  -8-359.091 279.055   3
   1   4   9 18254.8 1207.78   4
  -1  -4  -9 17711.5 1199.03   3
  -1  -4 -10 126.388 181.294   3
   1   4  10-366.794 294.609   4
  -1  -4 -11 14136.3 1115.64   3
   1   4  11 14715.4 1095.67   4
  -1  -4 -12-559.832 312.200   3
   1   4  12-454.098 258.281   4
  -1  -4 -13 16519.4 1261.90   3
  -1  -4 -14 890.993 353.466   3
  -1  -4 -15 7412.54 911.534   3
  -1  -4 -16 843.612 410.831   3
  -1  -4 -17 5230.93 830.311   3
  -1  -4 -18 835.556 390.972   3
  -1  -4 -19 3488.41 692.719   3
  -1  -4 -20 58.5806 256.651   3
  -1  -4 -21 1464.34 523.698   3
  -1  -4 -22 93.2601 336.768   3
  -1  -4 -23 3149.84 766.983   3
   1  -5 -20 3343.21 844.764   3
   1  -5 -19 70.2067 371.160   3
   1  -5 -18 2598.21 657.610   3
  -1   5  18 3837.94 645.761   4
  -1   5  17-347.955 345.502   4
   1  -5 -17-120.492 270.173   3
   1  -5 -16 4500.36 779.332   3
   1   5 -16 4590.31 610.750   4
  -1   5  16 3286.22 592.615   4
  -1   5  15 174.385 233.552   4
   1  -5 -15-358.883 295.922   3
   1   5 -15 506.932 296.691   4
   1  -5 -14 10973.9 1148.75   3
   1   5 -14 11751.3 1012.25   4
  -1   5  14 9153.19 987.811   4
  -1  -5  13 569.684 425.053   2
   1  -5 -13 394.550 231.469   3
  -1   5  13 580.130 306.333   4
   1   5 -13 148.704 205.259   4
   1   5 -12-15.3089 195.836   4
  -1  -5  12 419.118 303.513   2
  -1   5  12 123.573 281.634   4
   1  -5 -11 1121.99 405.901   3
  -1  -5  11 1033.73 447.074   2
  -1   5  11 666.169 368.118   4
   1   5 -11 912.729 306.157   4
   1   5 -10 1588.42 364.127   4
  -1   5  10 845.750 318.923   4
  -1  -5  10 2092.96 625.927   2
   1  -5 -10 1279.74 429.783   3
   1  -5  -9-267.356 279.424   3
  -1  -5   9-71.8291 352.900   2
  -1   5   9 344.529 262.759   4
   1   5  -9 287.637 298.962   4
   1  -5  -8 3715.61 563.545   3
   1   5  -8 3747.94 549.808   4
  -1   5   8 3063.22 553.291   4
  -1  -5   8 3868.33 768.336   2
   1  -5  -7 280.224 208.872   3
  -1  -5   7-47.5958 330.460   2
  -1   5   7 639.107 331.504   4
   1   5  -7 269.056 216.912   4
   1   5  -6 383.805 290.238   4
  -1   5   6 643.875 299.323   4
   1  -5  -6 800.260 286.650   3
  -1  -5   6 373.695 371.181   2
   1  -5  -5 236.992 190.464   3
  -1  -5   5-130.564 286.410   2
  -1   5   5-134.649 254.072   4
   1   5  -5-51.4387 223.887   4
   1  -5  -4 8.75314 199.259   3
  -1  -5   4-61.4493 94.5272   3
   1   5  -4 371.433 297.040   4
  -1  -5   4 186.729 363.028   2
  -1   5   4-294.362 280.343   4
  -1   5   3 4646.46 666.747   4
   1   5  -3 3630.15 601.002   4
  -1  -5   3 4014.72 687.256   2
  -1  -5   3 3762.58 419.721   3
   1  -5  -3 3416.03 492.082   3
   1  -5  -2 3504.10 452.495   3
  -1  -5   2 3566.43 440.093   3
   1   5  -2 3666.01 551.014   4
  -1  -5   2 4078.58 699.182   2
  -1  -5   1 239.925 163.621   3
   1  -5  -1-152.441 132.394   3
  -1  -5   1-173.802 274.430   2
   1   5  -1-15.0086 287.779   4
   1   5   0-58.3470 197.461   4
   1  -5   0 451.374 239.517   3
  -1  -5   0-572.346 382.605   2
  -1  -5   0-78.3898 145.409   3
  -1  -5  -1 5073.66 726.668   2
   1   5   1 5557.04 687.503   4
   1  -5   1 5549.82 487.487   3
  -1  -5  -1 5966.63 598.476   3
  -1  -5  -2 4292.07 518.317   3
  -1  -5  -2 4344.29 647.052   2
   1   5   2 3868.13 610.441   4
   1  -5   2 3944.31 374.151   3
  -1  -5  -3 4027.18 544.728   3
   1   5   3 4511.96 671.808   4
  -1  -5  -3 4240.02 625.111   2
  -1  -5  -4 3684.94 583.817   2
   1   5   4 3736.22 621.552   4
  -1  -5  -4 4546.96 587.103   3
   1   5   5 133.653 305.608   4
  -1  -5  -5 298.725 231.829   3
  -1  -5  -6 11211.6 956.344   3
   1   5   6 11908.6 1084.18   4
  -1  -5  -7-112.634 205.120   3
   1   5   7 176.985 315.376   4
   1   5   8 2976.65 565.817   4
  -1  -5  -8 3043.63 566.406   3
  -1  -5  -9 13548.5 1144.35   3
   1   5   9 13710.9 1161.68   4
  -1  -5 -10 22385.4 1530.28   3
   1   5  10 22421.1 1532.80   4
  -1  -5 -11 1390.58 379.573   3
   1   5  11 1532.78 445.357   4
  -1  -5 -12-233.006 291.020   3
   1   5  12-452.673 369.806   4
  -1  -5 -13 3727.96 692.352   3
  -1  -5 -14 3890.20 719.219   3
  -1  -5 -15 726.970 386.246   3
  -1  -5 -16 526.962 261.127   3
  -1  -5 -17 846.925 420.758   3
  -1  -5 -18 3615.51 744.514   3
  -1  -5 -19 1483.04 522.259   3
  -1  -5 -20 2248.72 648.440   3
  -1   6  17-124.162 401.363   4
   1  -6 -17 1276.97 553.830   3
   1  -6 -16 5509.43 926.921   3
  -1   6  16 7614.51 1006.15   4
   1  -6 -15-84.3796 390.723   3
  -1   6  15-225.532 348.406   4
   1   6 -15 683.070 351.393   4
   1   6 -14 3400.94 647.105   4
   1  -6 -14 3440.78 702.566   3
  -1   6  14 3966.27 711.962   4
   1   6 -13 816.095 409.211   4
   1  -6 -13 1324.98 576.593   3
  -1   6  13 850.535 443.245   4
  -1   6  12 7054.94 930.253   4
   1   6 -12 7492.90 893.649   4
   1  -6 -12 4602.65 904.147   3
   1   6 -11 1830.09 528.135   4
   1  -6 -11 1075.90 473.913   3
  -1   6  11 1481.62 569.495   4
  -1   6  10 1627.97 567.829   4
   1   6 -10 1674.07 476.025   4
   1  -6 -10 1459.44 509.768   3
   1  -6  -9 184.298 295.274   3
   1   6  -9 138.024 245.921   4
  -1   6   9 787.820 409.800   4
  -1   6   8 1047.75 382.699   4
   1   6  -8 1124.29 373.379   4
   1  -6  -8 929.714 377.263   3
   1  -6  -7-238.029 292.178   3
  -1   6   7-618.422 348.640   4
   1   6  -7 163.552 313.681   4
   1   6  -6 4700.05 722.787   4
  -1   6   6 4987.58 782.363   4
   1  -6  -6 6122.27 823.061   3
   1   6  -5 2615.05 561.153   4
   1  -6  -5 1161.53 299.488   3
  -1   6   5 2173.94 576.259   4
   1   6  -4 13767.8 1249.39   4
  -1   6   4 12725.7 1239.15   4
   1  -6  -4 11781.5 1027.60   3
  -1   6   3-210.650 372.963   4
   1   6  -3 218.475 314.876   4
   1   6  -2-205.720 296.858   4
  -1   6   2 217.038 254.023   4
   1   6  -1 10.7834 268.431   4
  -1   6   1-311.001 384.185   4
  -1   6   0 8677.20 986.584   4
   1   6   0 8266.93 977.808   4
   1   6   1 165.628 283.489   4
  -1   6  -1 630.770 328.827   4
  -1   6  -2 3530.52 627.715   4
   1   6   2 2923.72 576.675   4
  -1  -6  -3 918.738 297.114   3
   1   6   3 1285.01 407.556   4
  -1  -6  -4 18477.5 1282.74   3
   1   6   4 16678.2 1423.50   4
  -1   6  -4 17638.3 1449.59   4
   1   6   5 1071.41 419.799   4
  -1  -6  -5 959.890 386.251   3
  -1   6  -5 896.295 336.415   4
  -1  -6  -6 3004.58 598.541   3
   1   6   6 2747.69 614.866   4
  -1   6  -6 2671.20 555.054   4
  -1   6  -7 6292.68 856.943   4
  -1  -6  -7 5729.25 782.902   3
   1   6   7 6723.60 930.529   4
   1   6   8 16806.0 1466.25   4
  -1  -6  -8 18033.2 1395.07   3
  -1   6  -8 19816.6 1512.30   4
   1   6   9-204.573 316.000   4
  -1  -6  -9 361.410 336.782   3
  -1   6  -9 62.0384 299.288   4
  -1  -6 -10 368.545 361.041   3
  -1   6 -10 1150.62 512.868   4
   1   6  10 1632.12 544.128   4
  -1  -6 -11 1236.47 423.837   3
   1   6  11 1852.22 522.722   4
  -1   6 -11 1273.07 471.517   4
  -1   6 -12 10357.5 1117.48   4
   1   6  12 7644.23 1031.54   4
  -1  -6 -12 8719.83 1040.97   3
  -1  -6 -13 399.150 261.324   3
  -1   6 -13-202.508 391.318   4
  -1   6 -14 1372.38 426.057   4
  -1  -6 -14 927.651 318.316   3
  -1  -6 -15-250.664 328.285   3
  -1   6 -15 758.949 433.279   4
  -1  -6 -16 4740.80 856.126   3
  -1  -6 -17-347.790 474.396   3
   1  -7 -14-115.873 369.874   3
   1   7 -13-537.378 543.131   4
   1  -7 -13 766.625 428.895   3
   1   7 -12 500.444 403.449   4
   1   7 -11 4022.11 721.175   4
   1   7 -10 189.163 316.735   4
   1   7  -9 795.373 386.456   4
   1   7  -8 493.468 393.971   4
  -1   7   7 5168.68 900.127   4
   1   7  -7 5464.08 868.395   4
  -1   7   6 1329.62 519.645   4
   1   7  -6 1244.53 458.503   4
   1   7  -5 602.688 324.473   4
  -1   7   5 1101.77 530.958   4
  -1   7   4 652.987 442.938   4
   1   7  -4 872.618 382.473   4
  -1   7   3 4991.30 838.408   4
   1   7  -3 5258.63 886.887   4
   1   7  -2 907.796 303.928   4
  -1   7   2 151.363 325.297   4
  -1   7   1-103.055 383.063   4
   1   7  -1 162.884 366.094   4
   1   7   0-652.172 426.836   4
  -1   7   0 522.164 373.926   4
  -1   7  -1 9898.24 1205.46   4
   1   7   1 10161.6 1206.29   4
   1   7   2 303.958 355.360   4
  -1   7  -2 342.564 289.415   4
  -1   7  -3 2597.89 660.208   4
   1   7   3 1547.48 543.027   4
   1   7   4-755.718 432.735   4
  -1   7  -4-69.4517 394.214   4
   1   7   5 3557.94 784.339   4
  -1   7  -5 3606.50 706.163   4
   1   7   6 1295.42 574.504   4
  -1   7  -6 934.707 419.734   4
  -1   7  -7 479.944 337.358   4
  -1   7  -8-785.600 465.972   4
  -1   7  -9 6612.16 1012.24   4
  -1   7 -10 590.019 460.171   4
  -1  -7 -11 1318.45 520.918   3
  -1   7 -11 1315.55 490.798   4
  -1  -7 -12-677.007 385.230   3
  -1   7 -12-113.306 330.563   4
  -1  -7 -13 1189.39 455.556   3
  -1   7 -13 1448.45 556.921   4
  -1   7 -14 1061.89 483.571   4
   2   0 -31 1150.84 556.225   3
   2   0 -30 6124.77 1070.54   3
   2   0 -29 196.351 334.541   3
   2   0 -28-122.679 300.346   3
   2   0 -27 164.984 307.545   3
   2   0 -26 3650.29 731.806   3
   2   0 -25 537.389 379.228   3
   2   0 -24 4174.76 778.946   3
   2   0 -23 335.344 307.645   3
   2   0 -22 8158.22 966.751   3
   2   0 -21-314.593 200.485   3
   2   0 -20 14756.7 1210.62   3
  -2   0  20 15611.5 928.465   2
  -2   0  19 157.932 183.793   2
   2   0 -19-202.264 232.875   3
   2   0 -18 21815.2 1356.68   3
  -2   0  18 21114.6 1040.72   2
  -2   0  17-62.0248 142.529   2
   2   0 -17-271.528 248.167   3
  -2   0  16 22313.0 1033.37   2
   2   0 -16 23642.7 1329.61   3
  -2   0  15 228.997 129.227   2
   2   0 -15-190.804 187.507   3
  -2   0  14 8852.24 589.821   2
   2   0 -14 8044.65 711.839   3
   2   0 -13-110.317 184.773   3
   2   0 -12 57.2491 140.717   3
   2   0 -11 44.0989 140.154   3
   2   0 -10 88409.0 2479.70   3
   2   0  -9-129.856 128.819   3
   2   0  -8 9763.46 654.993   3
   2   0  -7 67.0445 117.134   3
   2   0  -6 70897.1 1920.87   3
   2   0  -5 297.719 136.650   3
   2   0  -4 169639. 3520.04   3
   2   0  -3-2.10129 108.250   3
  -2   0   2 71646.4 1766.48   1
   2   0  -2 71626.6 1760.08   3
  -2   0   1-1.47253 96.2124   1
  -2   0   0 56468.0 1418.94   1
  -2   0  -1 58.5542 110.636   1
  -2   0  -2 264760. 5089.12   1
  -2   0  -3 242.937 133.411   1
  -2   0  -4 692.583 167.682   1
  -2   0  -5-13.8454 110.500   1
  -2   0  -6 15341.5 772.736   3
  -2   0  -7 253.987 179.610   3
   2   0   8 53253.4 1788.68   1
  -2   0  -8 56656.8 1763.69   3
   2   0   9 227.275 178.520   1
  -2   0  -9-85.7226 144.905   3
   2   0  10 36674.6 1588.12   1
  -2   0 -10 40714.0 1484.11   3
  -2   0 -11 280.566 188.864   3
  -2   0 -12 169988. 4060.75   3
  -2   0 -12 168938. 3792.92   2
  -2   0 -13 177.490 213.740   3
  -2   0 -13 54.5324 180.748   2
  -2   0 -14 17801.9 1037.98   3
  -2   0 -14 18175.7 916.767   2
  -2   0 -15 64.4985 189.476   3
  -2   0 -15 65.1958 155.677   2
  -2   0 -16 45915.8 1855.30   3
  -2   0 -17-20.6398 221.196   3
  -2   0 -18 12154.4 950.986   3
  -2   0 -19-360.470 206.610   3
  -2   0 -20 33722.6 1729.82   3
  -2   0 -21 60.8599 261.089   3
  -2   0 -22 395.125 222.388   3
  -2   0 -23 192.119 210.634   3
  -2   0 -24 2385.80 518.818   3
  -2   0 -25 125.770 262.537   3
  -2   0 -26 5498.50 848.807   3
  -2   0 -27 234.127 341.196   3
  -2   0 -28 3017.32 700.776   3
  -2   0 -29-500.429 423.177   3
   2  -1 -29 493.050 374.339   3
   2  -1 -28 4379.79 957.018   3
   2   1 -27 2515.64 643.815   3
   2  -1 -27 1879.74 581.067   3
   2   1 -26 1623.20 473.824   3
   2  -1 -26 1690.21 500.757   3
   2  -1 -25 258.069 282.698   3
   2   1 -25 179.610 243.070   3
   2   1 -24 1785.61 485.279   3
   2  -1 -24 1372.45 522.314   3
   2  -1 -23 4275.62 754.660   3
   2   1 -23 3410.00 586.759   3
  -2  -1  22 2110.25 439.022   2
   2  -1 -22 3725.75 646.691   3
   2   1 -22 3243.63 559.133   3
  -2  -1  21 6156.55 719.549   2
   2  -1 -21 6026.19 835.573   3
   2   1 -21 5960.15 749.145   3
   2  -1 -20 542.211 308.257   3
  -2  -1  20 15.3295 282.318   2
   2   1 -20-221.137 236.344   3
   2   1 -19 47612.3 2032.35   3
  -2  -1  19 44506.0 1895.07   2
   2  -1 -19 48011.4 2228.46   3
  -2  -1  18 5356.44 601.292   2
   2  -1 -18 6118.71 749.695   3
   2   1 -18 7346.36 715.481   3
  -2   1  17 207.226 113.424   2
  -2  -1  17 216.675 200.074   2
   2  -1 -17-220.018 191.791   3
   2   1 -17-53.5655 200.025   3
  -2  -1  16 106.418 174.528   2
  -2   1  16 2.36759 91.5730   2
   2   1 -16 191.954 133.919   3
   2  -1 -16 215.579 169.467   3
   2  -1 -15 23454.5 1371.67   3
  -2  -1  15 24133.5 1241.72   2
   2   1 -15 22670.7 1222.10   3
  -2   1  15 25593.6 844.498   2
   2   1 -14 998.007 253.139   3
  -2   1  14 1331.15 168.760   2
  -2  -1  14 706.412 215.336   2
   2  -1 -14 552.057 224.660   3
  -2   1  14 1175.19 152.235   4
   2   1 -13 518.741 184.034   3
  -2   1  13 653.614 127.319   4
   2  -1 -13 485.245 222.161   3
  -2  -1  13 863.588 262.243   2
  -2   1  12 2589.99 224.358   4
  -2  -1  12 3110.90 455.477   2
   2   1 -12 2707.64 388.044   3
   2  -1 -12 1877.04 396.112   3
   2   1 -11 3088.71 386.434   3
   2  -1 -11 2684.50 422.128   3
  -2  -1  11 3297.81 383.202   3
  -2  -1  10 18238.5 876.478   3
   2  -1 -10 18757.5 1017.25   3
   2   1 -10 18782.1 898.403   3
   2  -1  -9 1236.56 315.470   3
   2   1  -9 1590.11 264.797   3
  -2  -1   9 2121.44 286.316   3
   2   1  -8 109.038 143.826   3
  -2  -1   8 272.801 135.072   3
   2  -1  -8 178.552 149.663   3
  -2  -1   7 37352.3 1129.12   1
  -2  -1   7 37136.7 1005.45   4
   2  -1  -7 40098.0 1422.39   3
  -2  -1   7 38942.6 1232.36   3
   2   1  -7 38935.4 1314.10   3
  -2  -1   6 17010.8 710.639   3
  -2  -1   6 14926.2 573.274   4
   2  -1  -6 14429.0 810.550   3
   2   1  -6 14924.8 756.133   3
  -2  -1   6 15635.1 627.704   1
   2   1  -5 58.5520 101.233   3
  -2  -1   5-28.4288 108.663   4
  -2  -1   5 431.263 159.409   3
   2  -1  -5 217.129 175.693   3
  -2  -1   5 200.186 86.9405   1
  -2  -1   4 5200.75 355.394   4
   2  -1  -4 4712.84 438.583   3
   2   1  -4 5463.88 338.000   1
  -2  -1   4 5416.53 342.179   1
   2   1  -3 72378.8 1661.15   1
   2  -1  -3 71650.0 1852.98   3
  -2  -1   3 70509.6 1674.22   1
  -2  -1   3 72983.3 1776.05   4
   2   1  -2 796.808 154.705   1
  -2  -1   2 1116.82 209.997   4
   2  -1  -2 430.245 144.677   3
  -2  -1   2 1091.65 174.541   1
  -2  -1   1 60131.1 1563.44   1
  -2   1   1 63265.6 1533.63   3
   2   1  -1 60136.7 1549.49   1
   2  -1  -1 59276.9 1505.39   3
  -2  -1   0 38673.1 1184.56   1
  -2   1   0 39843.8 1068.37   3
   2  -1   0 36000.8 1072.04   3
  -2   1  -1 87836.3 2008.97   1
  -2   1  -1 82939.5 1856.25   3
  -2  -1  -1 81060.3 2082.25   1
  -2  -1  -2 29094.6 1068.08   1
  -2   1  -2 28085.2 835.775   3
  -2   1  -2 30183.1 947.510   1
   2  -1   3 10606.4 515.999   1
  -2   1  -3 8930.86 491.853   1
  -2   1  -4 4035.88 318.124   1
   2  -1   4 4724.19 344.828   1
  -2  -1  -4 3886.59 401.815   3
  -2   1  -5 14979.9 652.285   1
  -2  -1  -5 15859.0 837.283   3
   2  -1   5 15614.1 653.996   1
   2  -1   6 6927.58 441.906   1
  -2   1  -6 6793.57 421.848   3
  -2   1  -6 7060.61 441.222   1
  -2  -1  -6 6721.74 566.716   3
  -2  -1  -7 2106.88 321.846   3
  -2   1  -7 1854.20 235.595   3
   2  -1   7 1930.77 262.408   1
  -2   1  -7 1429.88 211.916   1
  -2   1  -8 47416.3 1363.12   3
   2  -1   8 45588.4 1418.45   1
  -2   1  -8 46347.8 1429.61   1
  -2  -1  -8 44978.3 1679.52   3
   2  -1   9 61423.2 1754.16   1
  -2   1  -9 61989.7 1972.92   2
  -2   1  -9 61674.0 1689.58   3
  -2  -1  -9 61550.0 2065.03   3
   2  -1  10 24413.1 1018.64   1
  -2  -1 -10 24006.1 1219.41   3
  -2   1 -10 23504.1 935.500   3
  -2  -1 -11 2384.68 388.173   3
  -2   1 -11 2044.64 264.650   3
  -2  -1 -11 2314.57 342.724   4
   2  -1  11 2236.82 307.139   1
  -2  -1 -12 11888.1 869.829   3
   2  -1  12 11027.8 724.438   1
  -2   1 -12 11166.3 663.110   3
  -2  -1 -12 10713.2 662.131   4
   2  -1  13 11460.1 783.783   1
  -2  -1 -13 11191.3 691.295   4
  -2   1 -13 12161.7 709.790   3
  -2  -1 -13 12585.7 925.065   3
  -2  -1 -14 35217.3 1323.33   4
  -2  -1 -14 38026.4 1160.85   2
  -2   1 -14 36923.4 1407.56   3
  -2  -1 -14 39145.1 1745.75   3
  -2   1 -15 531.673 180.056   3
  -2  -1 -15 474.572 182.202   3
  -2  -1 -15 433.353 122.760   2
  -2   1 -16 4576.08 499.598   3
  -2  -1 -16 4803.48 366.501   2
  -2  -1 -16 5811.67 682.846   3
  -2  -1 -17 16694.7 1183.01   3
  -2   1 -17 17483.7 1021.64   3
  -2  -1 -17 14036.2 674.160   2
  -2   1 -18 42653.7 1758.00   3
  -2  -1 -18 41233.2 1998.16   3
  -2   1 -19 16.4047 219.678   3
  -2  -1 -19 269.575 236.008   3
  -2   1 -20 135.158 202.382   3
  -2  -1 -20-196.745 269.090   3
  -2  -1 -21 5814.86 796.311   3
  -2   1 -21 7840.00 811.755   3
  -2   1 -22 11988.7 1045.68   3
  -2  -1 -22 11292.5 1102.75   3
  -2   1 -23 3306.43 580.691   3
  -2  -1 -23 2611.68 583.585   3
  -2  -1 -24 1819.64 468.263   3
  -2   1 -24 2701.47 588.451   3
  -2  -1 -25 4294.91 767.690   3
  -2   1 -25 4739.72 788.992   3
  -2  -1 -26 7412.54 1043.49   3
  -2  -1 -27 83.3747 344.208   3
  -2  -1 -28 899.812 434.626   3
  -2  -1 -29 2807.83 726.382   3
  -2  -1 -30 787.595 523.388   3
   2  -2 -28-275.087 428.201   3
   2  -2 -27 1488.83 603.917   3
   2  -2 -26 969.211 515.337   3
   2  -2 -25 7411.90 1134.95   3
   2  -2 -24 284.053 258.219   3
   2   2 -23 255.489 171.344   3
   2  -2 -23 746.779 350.269   3
   2   2 -22 2170.00 404.137   3
  -2  -2  22 1729.78 500.816   2
   2  -2 -22 1753.77 591.594   3
   2  -2 -21 21561.3 1589.38   3
  -2  -2  21 21259.2 1473.90   2
   2   2 -21 19335.4 1205.08   3
  -2  -2  20 1272.99 412.828   2
   2   2 -20 584.994 239.389   3
   2  -2 -20 732.041 368.772   3
   2   2 -19 2391.94 389.567   3
  -2  -2  19 1636.54 389.643   2
   2  -2 -19 2562.13 594.740   3
   2   2 -18 1747.76 339.477   3
   2  -2 -18 1924.47 459.913   3
  -2  -2  18 2186.04 491.719   2
   2  -2 -17 11467.6 1090.38   3
  -2  -2  17 11150.4 994.193   2
   2   2 -17 12158.0 848.770   3
   2   2 -16 43.1824 161.834   3
  -2   2  16 221.312 117.540   4
  -2  -2  16 194.830 266.144   2
  -2   2  15 5821.12 483.430   4
   2   2 -15 5645.39 549.188   3
  -2  -2  15 4992.46 644.284   2
   2  -2 -15 5620.58 721.810   3
  -2  -2  14 1.93283 67.7295   1
  -2   2  14 156.478 121.730   4
   2   2 -14 205.772 157.118   3
  -2  -2  14 273.253 238.009   2
   2  -2 -14-80.9828 151.183   3
   2  -2 -13 22907.5 1316.62   3
  -2  -2  13 17610.5 714.224   1
  -2  -2  13 21799.8 1247.76   2
   2   2 -13 24168.0 1173.32   3
  -2   2  13 22989.2 970.637   4
  -2  -2  13 20606.7 954.894   3
  -2   2  12 1271.85 246.831   4
  -2  -2  12 556.494 147.504   3
   2   2 -12 1193.25 202.925   4
  -2  -2  12 1034.16 310.635   2
  -2  -2  12 773.421 131.896   1
   2   2 -12 1011.23 277.209   3
   2  -2 -12 1156.20 344.478   3
  -2  -2  11 157.593 66.7257   1
   2   2 -11 113.411 109.669   4
   2   2 -11-31.0255 153.718   3
  -2  -2  11 366.943 207.486   2
  -2  -2  11 101.035 97.2794   3
   2  -2 -11-8.49768 184.161   3
  -2  -2  10 2866.19 222.434   1
   2   2 -10 2205.47 398.280   3
  -2  -2  10 3012.85 316.969   3
   2   2 -10 2884.77 305.274   4
  -2  -2  10 2398.82 397.491   2
   2  -2 -10 2939.74 433.820   3
  -2  -2   9 26789.6 811.817   1
  -2  -2   9 31329.6 1453.23   2
   2  -2  -9 29994.2 1369.58   3
  -2  -2   9 32421.8 1089.15   3
   2   2  -9 29664.8 1067.70   4
   2   2  -8 4919.03 402.218   4
  -2  -2   8 4056.10 267.658   1
  -2  -2   8 4753.17 382.724   3
  -2  -2   7 1345.57 205.073   3
  -2  -2   7 1026.02 144.364   1
   2   2  -7 1426.78 249.574   4
   2  -2  -7 1012.73 253.662   3
   2   2  -6 618.956 104.857   1
   2   2  -6 592.863 157.436   4
  -2  -2   6 857.765 144.722   1
  -2  -2   6 459.048 144.787   3
   2  -2  -6 563.631 223.323   3
  -2  -2   5 46589.3 1488.01   3
   2   2  -5 49916.1 1512.22   4
  -2   2   5 48602.0 1581.33   3
   2   2  -5 48444.2 1240.96   1
   2  -2  -5 52789.4 1680.61   3
  -2  -2   5 51349.5 1325.37   1
   2  -2  -4 19041.4 1011.22   3
   2   2  -4 23126.7 782.994   1
   2   2  -4 22971.3 949.044   4
  -2   2   4 21321.2 931.163   3
  -2   2   3 851.874 181.479   3
   2   2  -3 712.187 205.555   4
   2   2  -3 913.873 167.488   1
  -2  -2   3 997.445 242.832   4
   2  -2  -3 855.947 237.981   3
   2   2  -2 269.530 142.555   1
  -2   2   2-93.8640 123.443   3
  -2  -2   2-16.9635 172.171   4
   2  -2  -2 73.1763 123.516   3
   2   2  -1 20521.9 862.183   1
  -2  -2   1 21482.7 978.305   4
  -2   2   1 18579.0 757.154   3
   2  -2  -1 20061.0 823.830   3
  -2   2   0 280.917 90.2244   3
   2   2   0 145.600 108.241   1
   2  -2   0 304.348 132.798   3
  -2  -2   0 473.300 211.660   4
   2  -2   1 12905.7 560.236   3
   2   2   1 14150.7 774.446   1
  -2  -2  -1 13273.7 787.220   4
  -2   2  -1 13327.9 533.592   3
  -2   2  -2 7208.76 347.185   3
  -2  -2  -2 6604.57 561.613   4
  -2  -2  -2 7062.93 570.866   3
   2  -2   2 5851.68 374.941   3
   2   2   2 7492.59 596.811   1
  -2   2  -3 19787.5 791.209   1
   2   2   3 20097.7 1034.88   1
  -2  -2  -3 20342.3 970.961   3
  -2   2  -3 18806.3 579.958   3
  -2  -2  -3 19836.4 964.171   4
  -2  -2  -4 14396.2 828.448   3
  -2   2  -4 12978.3 434.081   3
  -2   2  -4 14350.6 644.641   1
  -2  -2  -5 5090.79 505.077   3
  -2   2  -5 4182.16 220.378   3
  -2   2  -5 5771.25 384.854   1
  -2   2  -6 93.4188 53.4164   3
  -2  -2  -6 379.466 219.015   3
  -2   2  -6 237.967 112.802   1
  -2   2  -6 243.023 64.4778   3
  -2   2  -7 23715.2 820.342   1
  -2   2  -7 21017.3 580.498   3
  -2  -2  -7 22987.4 1185.07   3
  -2   2  -8 790.776 156.211   1
  -2  -2  -8 686.695 216.669   3
  -2   2  -8 831.558 103.665   3
  -2   2  -9 25.7176 61.8142   3
   2  -2   9 231.310 103.898   1
  -2  -2  -9 92.8272 216.390   3
  -2   2  -9-40.4075 91.6245   1
  -2  -2 -10-33.2202 189.433   3
   2  -2  10 121.104 78.4593   1
  -2   2 -10 180.545 76.7457   3
  -2  -2 -11 84872.6 2819.02   3
  -2   2 -11 87040.2 1986.83   3
   2  -2  11 91280.2 2169.17   1
   2  -2  12-26.6215 81.3743   1
  -2   2 -12 86.6806 82.0249   3
  -2   2 -13 200.631 115.500   3
  -2  -2 -13 167.470 179.903   3
   2  -2  13 369.108 137.585   1
  -2  -2 -14-1.14314 216.427   3
   2  -2  14 46.0585 105.918   1
  -2   2 -14 94.8675 96.1678   3
   2  -2  15 17038.8 898.180   1
  -2  -2 -15 18304.6 1283.07   3
  -2   2 -15 18514.4 851.386   3
  -2  -2 -16 4692.22 655.623   3
  -2   2 -16 4076.32 417.030   3
  -2  -2 -17 7.51404 187.077   3
  -2   2 -17 62.4929 117.151   3
  -2  -2 -18 4309.53 663.229   3
  -2   2 -18 4513.92 481.853   3
  -2   2 -19 8663.41 701.539   3
  -2  -2 -19 8985.95 987.715   3
  -2  -2 -20-187.813 289.205   3
  -2   2 -20 54.1604 170.155   3
  -2  -2 -21 9295.76 1053.49   3
  -2  -2 -22 1241.66 486.562   3
  -2  -2 -23 7612.88 1032.18   3
  -2  -2 -24-88.7946 250.442   3
  -2  -2 -25 1414.38 523.114   3
  -2  -2 -26 168.519 276.841   3
  -2  -2 -27 6889.66 1072.43   3
  -2  -2 -28-270.310 416.504   3
   2  -3 -26-208.741 302.917   3
   2  -3 -25 666.305 442.538   3
   2  -3 -24 3947.22 792.871   3
   2  -3 -23 1290.44 481.171   3
  -2  -3  22 1254.84 429.884   2
   2  -3 -22 585.461 348.974   3
  -2  -3  21 39.5809 366.500   2
   2  -3 -21 102.480 334.571   3
  -2  -3  20 3539.27 690.109   2
   2  -3 -20 4458.83 768.146   3
  -2  -3  19 2118.57 556.210   2
   2  -3 -19 1322.04 454.379   3
  -2   3  18 17099.9 1049.16   4
   2  -3 -18 15872.1 1330.25   3
  -2  -3  18 14935.5 1298.27   2
  -2   3  17 2618.39 416.852   4
  -2  -3  17 2806.73 591.133   2
   2  -3 -17 1347.43 522.429   3
   2   3 -16 7220.30 543.832   4
  -2  -3  16 5376.10 750.811   2
   2  -3 -16 7249.98 842.961   3
  -2   3  16 6951.84 645.657   4
  -2   3  15 16.0316 169.401   4
  -2  -3  15 84.8516 287.975   2
   2  -3 -15 32.1007 204.181   3
   2   3 -15 253.281 179.551   4
   2  -3 -14 4510.89 710.311   3
   2   3 -14 4479.15 454.252   4
  -2   3  14 4866.32 532.978   4
  -2  -3  14 4395.66 676.278   2
   2   3 -13 6667.17 560.155   4
  -2   3  13 7025.69 636.695   4
   2  -3 -13 6564.45 748.389   3
  -2  -3  13 6597.71 470.809   3
  -2  -3  13 5815.64 757.395   2
  -2   3  12 20558.9 1100.69   4
   2   3 -12 20261.8 992.422   4
  -2  -3  12 21510.0 1405.63   2
  -2  -3  12 20491.4 856.100   3
   2  -3 -12 19893.5 1284.21   3
   2  -3 -11 6931.38 766.436   3
   2   3 -11 7724.48 599.086   4
  -2  -3  11 7864.62 825.626   2
  -2  -3  11 7713.79 486.757   3
  -2   3  11 7871.40 455.434   2
   2  -3 -10 14307.2 1086.24   3
  -2  -3  10 15418.7 1136.38   2
  -2  -3  10 17766.7 767.155   3
  -2   3  10 15522.2 711.773   2
   2   3 -10 15630.3 870.253   4
   2   3  -9 6152.18 527.835   4
  -2  -3   9 6976.56 459.148   3
  -2  -3   9 6033.43 686.680   2
   2  -3  -9 5612.70 649.021   3
  -2   3   9 6530.19 461.283   2
  -2  -3   8 3218.34 507.350   2
   2   3  -8 3555.21 398.060   4
   2  -3  -8 4212.18 516.237   3
  -2   3   8 3629.53 356.454   2
  -2  -3   8 4699.86 367.669   3
   2  -3  -7 1948.32 369.489   3
  -2  -3   7 2979.21 298.724   3
   2   3  -7 2594.34 346.601   4
  -2   3   7 2032.05 284.414   2
   2   3  -7 1808.45 181.965   1
  -2  -3   7 2741.96 454.425   2
   2   3  -6 15531.1 630.340   1
  -2  -3   6 16227.0 1112.24   2
  -2  -3   6 17659.7 751.683   3
   2   3  -6 15728.5 905.269   4
   2  -3  -6 16794.1 984.876   3
  -2   3   6 15130.3 799.260   2
   2   3  -5 2345.21 258.586   1
  -2  -3   5 2959.69 452.807   2
   2   3  -5 1897.56 312.462   4
  -2   3   5 2042.52 292.624   2
   2  -3  -5 2289.44 378.362   3
   2   3  -4 35337.2 1456.26   4
   2   3  -4 40346.6 1283.52   1
  -2  -3   4 37704.9 1701.55   2
   2  -3  -4 37922.4 1467.67   3
   2   3  -3 17082.5 816.926   1
   2   3  -3 14719.0 880.591   4
  -2   3   3 14600.1 851.649   3
   2  -3  -3 15460.7 889.505   3
  -2  -3   3 17166.7 1080.00   2
   2   3  -2 9502.94 717.276   4
   2   3  -2 10690.1 682.469   1
  -2   3   2 9057.07 631.047   3
  -2  -3   2 9868.96 788.370   2
   2  -3  -2 9524.67 641.436   3
  -2   3   1 1018.80 196.135   3
   2   3  -1 1340.54 265.904   1
  -2  -3   1 1218.94 283.072   3
   2  -3  -1 1358.84 242.686   3
  -2  -3   0 42191.6 1513.82   3
   2   3   0 41177.9 1585.61   1
   2  -3   0 40825.7 1319.14   3
  -2   3   0 39863.5 1291.63   3
  -2   3  -1 4551.97 369.740   3
  -2  -3  -1 4538.75 481.739   3
   2  -3   1 4724.43 368.607   3
   2  -3   2 77.2847 81.1957   3
  -2  -3  -2 87.9373 179.106   3
  -2   3  -2-38.7687 89.6839   3
  -2   3  -3 8159.10 399.827   3
  -2  -3  -3 7559.70 648.752   3
   2  -3   3 5598.56 378.527   3
  -2   3  -4 61950.4 1412.60   3
  -2  -3  -4 70606.6 2246.48   3
  -2   3  -5 8507.44 536.030   1
  -2  -3  -5 8868.69 735.776   3
  -2  -3  -6 11254.1 857.437   3
  -2   3  -6 12912.0 633.536   1
  -2   3  -7 18804.2 757.965   1
  -2  -3  -7 15275.7 1030.38   3
  -2   3  -8 4146.58 318.488   1
  -2  -3  -8 4272.72 564.578   3
  -2   3  -9 6755.44 398.724   1
  -2  -3  -9 6425.40 697.153   3
  -2  -3  -9 7213.07 492.327   2
  -2  -3 -10 1988.14 410.716   3
  -2   3 -10 1597.50 182.945   1
  -2  -3 -10 1727.90 241.217   2
  -2  -3 -11 99.5598 199.405   3
  -2  -3 -11 149.730 115.287   2
  -2  -3 -12 1777.86 399.735   3
  -2  -3 -12 1987.84 209.553   2
  -2  -3 -13 11466.5 988.857   3
  -2  -3 -13 8292.36 382.618   2
  -2  -3 -14 20477.3 1387.74   3
  -2  -3 -15 183.578 193.529   3
  -2  -3 -16 6046.48 796.126   3
  -2  -3 -17 579.402 280.062   3
  -2  -3 -18 13524.9 1228.14   3
  -2  -3 -19 1672.34 538.742   3
  -2  -3 -20 5595.46 810.997   3
  -2  -3 -21 254.031 311.565   3
  -2  -3 -22 4360.68 806.456   3
  -2  -3 -23 1639.28 565.538   3
  -2  -3 -24 295.779 290.269   3
  -2  -3 -25 1058.84 421.192   3
   2  -4 -23 32.5188 349.164   3
   2  -4 -22 2076.15 845.909   3
  -2  -4  21 332.622 363.329   2
   2  -4 -21 423.344 356.141   3
  -2  -4  20 1538.54 574.297   2
   2  -4 -20 1257.79 572.566   3
  -2  -4  19 90.3020 392.302   2
   2  -4 -19 196.182 271.387   3
  -2   4  18 1932.06 415.085   4
  -2  -4  18 933.012 421.691   2
   2  -4 -18 1506.64 535.586   3
  -2   4  17 2316.51 442.919   4
  -2  -4  17 2395.68 616.818   2
   2  -4 -17 3597.65 702.376   3
  -2   4  16 3803.12 579.657   4
   2   4 -16 4094.10 542.154   4
  -2  -4  16 4287.77 779.729   2
   2  -4 -16 2635.70 695.370   3
   2   4 -15 6605.47 659.842   4
  -2  -4  15 5061.18 773.504   2
  -2   4  15 5501.44 640.470   4
   2  -4 -15 5653.14 796.114   3
   2  -4 -14 4964.74 759.781   3
  -2  -4  14 5084.16 824.055   2
   2   4 -14 5188.08 589.091   4
  -2   4  14 4773.46 609.680   4
   2  -4 -13 824.174 393.670   3
  -2   4  13 1487.13 363.330   4
  -2  -4  13 1401.43 474.383   2
   2   4 -13 1184.00 343.979   4
   2  -4 -12 22039.9 1534.04   3
  -2  -4  12 24104.1 1633.45   2
   2   4 -12 24688.3 1284.44   4
  -2   4  12 22969.0 1345.33   4
   2  -4 -11-201.618 281.654   3
  -2   4  11 18.9835 200.780   4
   2   4 -11 302.320 248.113   4
  -2  -4  11-496.002 335.491   2
   2  -4 -10 1846.87 402.232   3
  -2   4  10 1225.34 324.568   4
   2   4 -10 784.037 205.431   4
  -2  -4  10 1812.41 507.067   2
   2  -4  -9 4627.41 653.146   3
   2   4  -9 4802.05 573.172   4
  -2  -4   9 4254.91 663.300   2
   2   4  -8 6857.73 686.109   4
   2  -4  -8 5989.12 753.135   3
  -2  -4   8 7339.52 868.657   2
  -2  -4   7 2790.70 348.117   3
   2   4  -7 3136.50 490.311   4
  -2  -4   7 2079.08 305.431   3
  -2  -4   7 3413.47 585.834   2
   2   4  -7 2003.85 222.370   1
   2  -4  -7 3981.54 538.984   3
   2   4  -6 5484.75 423.089   1
   2   4  -6 6756.53 691.921   4
  -2  -4   6 5985.03 733.725   2
  -2  -4   6 7229.20 546.008   3
   2  -4  -6 5138.56 662.094   3
  -2  -4   5 4623.70 669.058   2
   2   4  -5 4325.86 546.914   4
  -2  -4   5 4548.69 457.204   3
   2  -4  -5 4455.03 529.975   3
   2   4  -5 4296.51 416.738   1
   2   4  -4 16724.5 916.832   1
   2  -4  -4 16469.1 1019.14   3
  -2  -4   4 18337.0 945.968   3
  -2  -4   4 16875.8 1234.03   2
   2   4  -4 16104.5 1079.01   4
  -2  -4   3 396.540 334.634   2
   2   4  -3 277.322 128.139   1
   2   4  -3 168.090 168.810   4
  -2  -4   3 509.120 180.710   3
   2  -4  -3 290.709 215.788   3
   2   4  -2 5304.58 587.319   4
  -2  -4   2 5354.03 514.668   3
   2  -4  -2 5287.21 519.957   3
  -2  -4   2 5040.44 654.932   2
  -2  -4   1 437.258 177.363   3
   2   4  -1 915.804 300.899   4
  -2  -4   1 252.669 216.153   2
   2  -4  -1 718.961 224.624   3
   2  -4   0 13156.5 739.013   3
   2   4   0 12304.6 944.795   4
  -2  -4   0 13449.0 892.594   3
  -2   4   0 9142.40 770.226   3
  -2  -4   0 12423.2 964.263   2
  -2   4  -1 1105.60 266.129   3
  -2  -4  -1 963.748 216.717   3
   2   4   1 974.570 285.543   4
  -2  -4  -1 1455.49 344.895   2
   2  -4   1 947.120 199.030   3
  -2  -4  -2 21180.3 1230.42   2
   2   4   2 20030.8 1233.65   4
  -2  -4  -2 23141.4 1241.29   3
   2  -4   2 20417.8 834.042   3
  -2   4  -2 19965.5 947.936   3
   2  -4   3 3969.71 317.529   3
  -2  -4  -3 4856.36 566.274   3
   2   4   3 4908.85 604.218   4
  -2   4  -3 3575.41 369.742   3
  -2  -4  -3 4532.60 570.825   2
   2   4   4 12223.2 951.881   4
  -2  -4  -4 12279.2 917.238   3
  -2  -4  -4 11590.2 867.194   2
   2   4   5 2120.75 418.833   4
  -2  -4  -5 1745.47 351.763   2
  -2  -4  -5 2091.59 392.820   3
  -2  -4  -6 13616.2 1014.01   3
   2   4   6 14186.8 1061.59   4
  -2   4  -6 16349.6 819.525   1
  -2  -4  -6 14290.7 927.841   2
  -2   4  -7 7586.36 522.371   1
  -2  -4  -7 6508.39 723.796   3
  -2  -4  -7 6948.17 602.337   2
   2   4   7 6092.74 706.698   4
   2   4   8 8364.95 822.883   4
  -2   4  -8 8030.22 503.860   1
  -2  -4  -8 9467.78 688.115   2
  -2  -4  -8 7760.26 781.667   3
  -2   4  -9 3423.74 281.754   1
  -2  -4  -9 4707.53 476.211   2
  -2  -4  -9 4623.53 651.365   3
  -2  -4 -10 17367.6 1256.45   3
  -2  -4 -10 18405.1 909.856   2
  -2  -4 -11 82.1623 184.679   3
  -2  -4 -11 245.180 164.301   2
  -2  -4 -12 16076.0 1251.17   3
  -2  -4 -13 1394.81 384.365   3
  -2  -4 -14 5507.31 761.502   3
  -2  -4 -15 514.150 239.582   3
  -2  -4 -16 8344.94 1006.66   3
  -2  -4 -17 646.858 390.839   3
  -2  -4 -18 4924.35 811.565   3
  -2  -4 -19 4167.05 778.582   3
  -2  -4 -20 16330.9 1481.78   3
  -2  -4 -21 806.360 417.549   3
  -2  -4 -22 3720.17 760.350   3
  -2  -4 -23 1521.12 608.200   3
   2  -5 -20 772.134 546.461   3
   2  -5 -19 4077.92 828.859   3
  -2   5  18 1601.62 484.644   4
  -2  -5  18 2134.61 642.267   2
   2  -5 -18 653.147 446.871   3
  -2  -5  17-263.182 486.121   2
   2  -5 -17-229.795 361.642   3
  -2   5  16 1408.06 460.526   4
  -2  -5  16-71.7773 462.297   2
   2  -5 -16 1649.69 577.822   3
  -2   5  15 4583.52 673.253   4
   2   5 -15 6058.66 742.057   4
  -2  -5  15 4133.37 862.221   2
   2  -5 -15 3172.00 791.833   3
  -2   5  14 101.107 321.560   4
   2   5 -14-155.989 217.910   4
  -2  -5  14-105.019 315.889   2
   2  -5 -14-123.775 266.124   3
  -2   5  13 1635.47 433.963   4
   2   5 -13 2576.40 498.892   4
  -2  -5  13 1564.04 615.897   2
   2  -5 -13 1819.78 461.416   3
  -2   5  12-2.70801 226.182   4
   2   5 -12 295.080 222.419   4
  -2  -5  12 57.4883 349.429   2
   2  -5 -12-130.130 258.249   3
  -2  -5  11 13235.8 1359.27   2
  -2   5  11 12413.6 1108.47   4
   2   5 -11 12544.3 1045.44   4
   2  -5 -11 12957.7 1151.15   3
  -2   5  10-110.766 252.737   4
   2   5 -10 67.6936 251.431   4
  -2  -5  10 96.3323 287.733   2
   2  -5 -10 120.413 215.612   3
  -2   5   9 839.042 330.744   4
   2   5  -9 884.459 303.861   4
  -2  -5   9 729.242 439.429   2
   2  -5  -9 904.720 357.971   3
  -2   5   8 875.094 415.180   4
   2   5  -8 817.905 333.014   4
  -2  -5   8 384.661 368.520   2
   2  -5  -8 725.411 348.734   3
   2   5  -7 4291.10 636.607   4
  -2  -5   7 3247.11 620.183   2
   2  -5  -7 3803.72 573.218   3
   2   5  -6 23.6703 205.139   4
  -2  -5   6 581.172 385.504   2
   2  -5  -6-46.4721 187.999   3
  -2  -5   5 1601.07 308.110   3
  -2  -5   5 1011.02 429.493   2
   2  -5  -5 416.003 315.195   3
   2   5  -4 4723.35 673.660   4
  -2  -5   4 4902.04 542.616   3
  -2  -5   4 6890.29 835.117   2
   2  -5  -4 4709.14 628.543   3
  -2  -5   3 6663.79 872.480   2
   2   5  -3 6444.57 747.925   4
   2  -5  -3 5970.11 613.842   3
  -2  -5   3 6197.51 607.046   3
   2   5  -2 8637.05 895.202   4
  -2  -5   2 9130.17 994.991   2
  -2  -5   2 9059.27 742.633   3
   2  -5  -2 8614.88 750.102   3
   2   5  -1 7755.45 866.141   4
   2  -5  -1 7704.65 650.996   3
  -2  -5   1 7646.44 895.877   2
  -2  -5   1 9137.48 751.657   3
  -2  -5   0 4377.12 531.916   3
   2  -5   0 4214.39 467.709   3
  -2  -5   0 3667.02 601.841   2
   2   5   0 2961.81 565.958   4
   2  -5   1 29915.0 1260.15   3
  -2  -5  -1 35382.9 1858.92   2
  -2  -5  -1 34409.7 1623.22   3
   2   5   1 36037.5 1896.30   4
  -2  -5  -2-423.475 246.244   3
   2   5   2 383.655 309.784   4
  -2  -5  -2 378.805 280.319   2
  -2  -5  -3 1079.50 307.184   3
  -2  -5  -3 1442.85 395.871   2
   2   5   3 916.608 369.623   4
  -2  -5  -4 5079.40 630.503   3
  -2  -5  -4 5909.54 713.947   2
   2   5   4 5675.99 751.779   4
  -2  -5  -5 32346.2 1666.99   2
  -2  -5  -5 31604.9 1661.47   3
   2   5   5 29879.5 1754.99   4
  -2  -5  -6 815.242 279.768   3
  -2  -5  -6 1004.89 337.975   2
   2   5   6 446.105 314.631   4
  -2  -5  -7-206.407 246.630   3
  -2  -5  -7 200.607 236.092   2
   2   5   7 146.977 238.264   4
  -2  -5  -8 6513.55 820.669   3
  -2  -5  -8 6677.78 688.730   2
   2   5   8 7382.77 878.360   4
   2   5   9 25126.1 1632.66   4
  -2  -5  -9 23623.6 1260.98   2
  -2  -5  -9 22211.8 1527.64   3
  -2  -5 -10 6614.01 813.838   3
  -2  -5 -11 512.789 381.892   3
  -2  -5 -12 9776.97 1062.10   3
  -2  -5 -13 13764.4 1293.13   3
  -2  -5 -14 10452.3 1113.24   3
  -2  -5 -15 146.047 258.299   3
  -2  -5 -16 1747.99 494.989   3
  -2  -5 -17 6344.95 951.834   3
  -2  -5 -18 1797.38 621.614   3
  -2  -5 -19-74.5821 278.075   3
  -2  -5 -20 916.195 449.754   3
  -2   6  17 6748.41 920.389   4
   2  -6 -17 3757.92 1074.61   3
  -2   6  16-275.551 329.506   4
   2  -6 -16 512.534 357.252   3
  -2   6  15 110.359 293.400   4
   2  -6 -15-1028.12 542.438   3
   2   6 -14 1068.34 416.790   4
  -2   6  14-394.333 386.805   4
  -2  -6  14 257.571 448.532   2
   2  -6 -14 153.672 335.460   3
  -2   6  13 3554.29 702.515   4
  -2  -6  13 3182.63 861.584   2
   2   6 -13 4825.65 756.019   4
   2  -6 -13 2963.41 648.832   3
   2   6 -12 1970.37 534.359   4
  -2  -6  12 419.423 441.789   2
  -2   6  12 556.812 305.374   4
   2  -6 -12 1527.20 516.175   3
  -2  -6  11 234.669 473.293   2
  -2   6  11-113.850 347.662   4
   2   6 -11 212.011 301.486   4
   2  -6 -11 709.671 377.662   3
  -2   6  10 642.267 348.217   4
   2   6 -10 205.817 334.258   4
   2  -6 -10 954.668 384.282   3
  -2  -6  10 1006.32 501.107   2
  -2   6   9 3408.38 705.384   4
   2   6  -9 3369.29 618.677   4
  -2  -6   9 2196.20 551.733   2
   2  -6  -9 2200.23 559.024   3
  -2  -6   8-623.254 549.667   2
  -2   6   8-307.744 297.121   4
   2   6  -8 329.981 250.345   4
   2  -6  -8 140.394 227.834   3
  -2  -6   7-438.427 576.613   2
   2   6  -7 442.219 224.310   4
  -2   6   7 312.846 295.151   4
   2  -6  -7 124.814 228.674   3
  -2  -6   6 434.321 436.644   2
   2   6  -6 290.383 261.264   4
   2  -6  -6-275.730 272.934   3
  -2   6   6 217.611 274.179   4
  -2   6   5 2194.73 523.855   4
   2   6  -5 2268.38 549.144   4
  -2  -6   5 2694.77 708.187   2
   2  -6  -5 2808.54 505.892   3
  -2   6   4-190.304 310.465   4
  -2  -6   4-112.720 335.982   2
   2   6  -4 37.3328 272.674   4
  -2   6   3 652.480 368.206   4
   2   6  -3 369.102 318.148   4
  -2  -6   3-378.504 450.433   2
   2   6  -2 162.662 288.585   4
  -2  -6   2 36.6075 327.789   2
   2   6  -1 6418.28 878.185   4
  -2  -6   1 5242.59 845.781   2
  -2  -6   0 1923.90 581.596   2
   2   6   0 1414.74 483.269   4
   2   6   1 1926.23 509.806   4
  -2  -6  -1 1183.45 445.637   2
  -2  -6  -2 3164.63 674.464   2
  -2  -6  -2 2870.47 522.209   3
   2   6   2 3784.34 724.796   4
  -2  -6  -3 10908.8 1008.49   3
   2   6   3 11383.7 1228.29   4
  -2  -6  -3 12482.5 1181.76   2
   2   6   4 88.2562 278.104   4
  -2  -6  -4 319.977 251.012   3
  -2  -6  -4-478.054 397.648   2
  -2  -6  -5 2920.94 558.906   3
   2   6   5 2915.67 647.081   4
  -2  -6  -6 10.0755 269.333   3
   2   6   6 350.230 269.643   4
   2   6   7 7152.55 1012.64   4
  -2  -6  -7 7128.31 894.134   3
  -2  -6  -8-63.6137 232.526   3
   2   6   8-281.418 463.269   4
  -2  -6  -9 519.926 274.603   3
  -2  -6 -10 287.655 279.835   3
  -2  -6 -11 17613.1 1491.51   3
  -2  -6 -12-102.823 256.536   3
  -2  -6 -13-301.051 400.493   3
  -2  -6 -14 412.734 438.987   3
  -2  -6 -15 3140.13 699.463   3
  -2  -6 -16-860.110 419.718   3
   2   7 -13-237.770 412.197   4
   2   7 -12 1520.21 580.200   4
   2   7 -11 1633.40 558.059   4
   2   7 -10 1106.63 564.316   4
   2   7  -9-646.446 613.284   4
   2   7  -8 3825.14 745.648   4
   2   7  -7 2068.35 632.604   4
   2   7  -6 28.7594 290.849   4
   2   7  -5-1.58600 316.459   4
  -2   7   5-130.992 300.443   4
   2   7  -4 6943.76 1004.94   4
  -2   7   4 7698.45 1068.47   4
   2   7  -3-639.534 444.009   4
  -2   7   3-411.157 366.782   4
   2   7  -2 6371.44 1028.17   4
  -2   7   2 6689.79 991.204   4
  -2   7   1-269.517 330.081   4
   2   7  -1 580.988 487.150   4
   2   7   0 1250.15 526.317   4
  -2   7   0 977.137 382.982   4
  -2   7  -1 296.675 282.130   4
   2   7   1-313.773 357.808   4
   2   7   2 2611.91 725.805   4
  -2   7  -2 4424.16 802.972   4
  -2   7  -3 583.056 441.732   4
   2   7   3-78.5009 310.210   4
  -2   7  -4 3929.61 783.917   4
   2   7   4 4738.17 901.793   4
  -2   7  -5-265.776 323.617   4
  -2   7  -6 2578.08 641.756   4
  -2   7  -7 40.5378 267.610   4
  -2   7  -8 7474.84 1070.76   4
  -2   7  -9 882.243 445.783   4
  -2  -7 -10 1556.43 510.647   3
  -2   7 -10 2599.59 664.247   4
  -2  -7 -11-240.888 386.321   3
  -2  -7 -12 755.991 425.698   3
   3   0 -30 776.405 513.672   3
   3   0 -29 4016.88 785.774   3
   3   0 -28 617.814 453.948   3
   3   0 -27 3008.20 662.761   3
   3   0 -26-287.944 317.885   3
   3   0 -25 10638.8 1212.35   3
   3   0 -24 45.9135 233.755   3
   3   0 -23 5945.76 836.975   3
   3   0 -22 85.2404 277.160   3
   3   0 -21 7974.49 904.318   3
  -3   0  21 6726.01 636.669   2
  -3   0  20 156.641 165.457   2
   3   0 -20 557.545 314.020   3
  -3   0  19 26053.8 1251.86   2
   3   0 -19 27023.6 1574.52   3
   3   0 -18 121.899 206.001   3
  -3   0  18 119.917 148.348   2
   3   0 -17 41338.0 1885.05   3
  -3   0  17 40243.6 1564.88   2
   3   0 -16-62.0072 174.916   3
   3   0 -15 13765.8 1019.98   3
   3   0 -14 272.622 170.246   3
   3   0 -13 45984.2 1873.56   3
   3   0 -12 126.534 184.555   3
   3   0 -11 236.730 213.858   3
   3   0 -10-116.903 209.584   3
   3   0  -9 39275.7 1532.07   3
   3   0  -8 180.151 147.133   3
   3   0  -7 13795.6 787.513   3
   3   0  -6-156.931 129.698   3
   3   0  -5 54068.0 1676.36   3
  -3   0   4 37.0942 133.442   1
   3   0  -4 28.5601 136.664   3
  -3   0   3 31953.5 1183.28   1
   3   0  -3 30495.9 1164.14   3
  -3   0   2 21.9961 132.904   1
  -3   0   1 2156.40 279.518   1
  -3   0   0 37.1640 119.835   1
  -3   0  -1 297232. 5856.51   1
  -3   0  -2-37.2395 126.423   1
  -3   0  -3 191082. 4102.65   1
  -3   0  -4 217.696 149.645   1
  -3   0  -5 269.714 135.623   1
  -3   0  -6 23.7101 115.965   1
  -3   0  -7 53504.1 1801.16   1
   3   0   8 99.3291 169.438   1
  -3   0  -8 324.103 186.052   3
  -3   0  -9 9644.01 704.468   3
  -3   0 -10-241.029 212.168   3
  -3   0 -11 83330.2 2571.69   3
  -3   0 -12-54.4694 162.311   3
  -3   0 -13 679.546 298.309   3
  -3   0 -14 74.5759 147.385   3
  -3   0 -15 28679.5 1444.76   3
  -3   0 -16 29.4930 193.350   3
  -3   0 -17 459.375 246.943   3
  -3   0 -18-374.308 232.905   3
  -3   0 -19 18501.6 1231.21   3
  -3   0 -20 79.7287 230.065   3
  -3   0 -21 8054.20 868.301   3
  -3   0 -22-243.072 227.920   3
  -3   0 -23 40316.2 2112.40   3
  -3   0 -24 123.504 286.099   3
  -3   0 -25-71.9220 259.963   3
  -3   0 -26-91.7615 259.167   3
  -3   0 -27 8014.24 1050.58   3
  -3   0 -28 389.232 400.763   3
   3  -1 -29 3030.10 775.512   3
   3   1 -28-205.176 399.179   3
   3  -1 -28 1308.43 679.990   3
   3   1 -27-226.419 365.111   3
   3  -1 -27 416.753 357.632   3
   3   1 -26 392.826 336.065   3
   3  -1 -26 400.157 312.820   3
   3  -1 -25 675.577 366.762   3
   3   1 -25 1209.40 382.660   3
   3   1 -24 7712.64 935.570   3
   3  -1 -24 8645.63 1069.16   3
  -3  -1  23 4915.12 664.883   2
   3   1 -23 3875.97 668.452   3
   3  -1 -23 3157.29 784.762   3
   3  -1 -22 1153.94 387.870   3
  -3  -1  22 1878.37 409.949   2
   3   1 -22 861.280 375.384   3
   3   1 -21 6736.95 772.887   3
   3  -1 -21 5889.63 859.310   3
  -3  -1  21 5156.38 669.647   2
   3   1 -20 23751.4 1431.98   3
   3  -1 -20 27005.5 1697.24   3
  -3  -1  20 22951.1 1360.81   2
   3   1 -19 5566.82 701.397   3
  -3  -1  19 6097.43 661.995   2
   3  -1 -19 6173.83 788.606   3
  -3  -1  18 104.760 258.532   2
  -3   1  18 286.439 156.922   2
   3   1 -18 22.9408 186.692   3
   3  -1 -18-70.1402 248.401   3
   3   1 -17 8251.41 754.566   3
  -3  -1  17 6583.65 692.854   2
   3  -1 -17 8259.18 886.890   3
   3  -1 -16 22729.0 1442.94   3
  -3  -1  16 23497.1 1275.98   2
  -3   1  16 20948.3 705.973   4
   3   1 -16 23936.4 1304.42   3
  -3   1  15 376.263 103.814   4
   3  -1 -15 256.566 174.141   3
   3   1 -15-123.880 155.075   3
   3   1 -14 11.2317 134.920   3
   3  -1 -14 57.6769 185.304   3
   3  -1 -13 7758.77 728.141   3
   3   1 -13 6404.99 649.273   3
   3  -1 -12 36725.4 1733.22   3
   3   1 -12 39260.0 1553.71   3
   3   1 -11 6110.59 555.188   3
   3  -1 -11 5821.12 580.444   3
   3   1 -10 9076.89 676.277   3
   3  -1 -10 8412.73 699.539   3
  -3  -1  10 7986.81 402.704   4
  -3  -1   9 759.502 158.417   4
   3   1  -9 531.804 212.878   3
  -3  -1   9 460.539 173.396   1
   3  -1  -9 814.670 226.190   3
  -3  -1   9 656.367 217.906   3
   3   1  -8 49009.1 1732.11   3
  -3  -1   8 49573.8 1337.98   4
   3  -1  -8 48551.2 1802.29   3
  -3  -1   8 49771.5 1537.17   1
  -3  -1   8 50196.0 1635.07   3
   3   1  -7 15766.8 884.699   3
  -3  -1   7 16499.4 825.108   3
  -3  -1   7 15993.5 758.398   1
   3  -1  -7 17148.7 936.129   3
  -3  -1   7 15408.2 670.106   4
   3   1  -6 4917.53 487.287   3
  -3  -1   6 6296.94 478.984   3
   3  -1  -6 5699.51 511.718   3
  -3  -1   6 5493.20 418.361   1
   3  -1  -5 21859.0 1040.60   3
  -3  -1   5 21794.3 861.072   1
   3  -1  -4 8420.26 590.522   3
  -3  -1   4 8199.08 529.114   1
   3   1  -4 9212.87 531.806   1
   3   1  -3 14651.6 683.765   1
  -3  -1   3 12779.1 652.552   1
   3  -1  -3 12766.7 699.337   3
  -3  -1   2 37739.7 1273.40   1
   3   1  -2 39463.9 1256.35   1
   3  -1  -2 37859.0 1295.33   3
  -3  -1   1 36076.7 1258.73   1
   3   1  -1 39105.4 1277.13   1
   3  -1  -1 36755.1 1231.79   3
  -3   1   1 37595.1 1225.22   3
  -3  -1   0 2662.44 335.306   1
   3  -1   0 2294.20 284.298   3
  -3   1   0 3157.09 315.507   3
  -3   1   0 2426.51 303.301   1
  -3  -1  -1 109298. 2749.17   1
  -3   1  -1 109144. 2586.97   3
  -3   1  -1 113347. 2691.92   1
  -3  -1  -2 18970.0 919.875   1
  -3   1  -2 18162.9 834.626   1
  -3   1  -2 17902.7 764.714   3
  -3   1  -3 140701. 3230.50   1
   3  -1   3 151297. 3241.29   1
  -3  -1  -3 140990. 3470.30   1
   3  -1   4 21922.0 894.595   1
  -3   1  -4 20601.6 885.724   1
  -3  -1  -4 20109.7 1030.13   1
  -3   1  -5 81.9750 123.825   1
   3  -1   5 85.6540 124.932   1
   3  -1   6 18034.0 836.955   1
  -3   1  -6 16097.2 802.013   1
  -3  -1  -7-238.055 240.626   3
   3  -1   7 79.7216 118.998   1
  -3   1  -7 104.549 128.807   1
  -3   1  -8 36900.3 1357.61   1
   3  -1   8 38179.9 1380.34   1
  -3   1  -8 37488.0 1330.08   3
  -3  -1  -8 37263.5 1591.54   3
   3  -1   9 14891.0 835.636   1
  -3   1  -9 14315.7 773.624   3
  -3  -1  -9 14478.7 968.939   3
  -3   1  -9 14512.9 819.853   1
  -3  -1 -10 17843.9 1109.49   3
   3  -1  10 16758.2 912.468   1
  -3   1 -10 17865.8 891.928   3
  -3   1 -10 17230.7 931.129   1
   3  -1  11 15374.7 902.399   1
  -3   1 -11 16532.3 866.594   3
  -3  -1 -11 15451.7 1042.08   3
  -3  -1 -12 48481.9 2045.26   3
  -3   1 -12 48168.5 1663.02   3
  -3   1 -13 28593.2 1224.88   3
  -3  -1 -13 28152.0 1509.39   3
  -3   1 -14 19373.6 1009.79   3
  -3  -1 -14 20168.5 1276.12   3
  -3  -1 -15 3732.58 564.763   3
  -3   1 -15 4261.50 465.764   3
  -3  -1 -16 4431.64 635.021   3
  -3   1 -16 4743.26 507.115   3
  -3  -1 -17 5965.71 736.916   3
  -3   1 -17 5507.02 590.238   3
  -3   1 -18 2784.45 438.102   3
  -3  -1 -18 1920.62 417.871   3
  -3  -1 -19-1.91652 228.199   3
  -3   1 -19-158.324 155.259   3
  -3   1 -20 7746.82 780.298   3
  -3  -1 -20 6975.77 822.571   3
  -3  -1 -21 9756.51 1030.38   3
  -3   1 -21 10934.5 953.224   3
  -3   1 -22 1223.72 382.475   3
  -3  -1 -22 1593.76 441.634   3
  -3   1 -23 818.650 366.423   3
  -3  -1 -23 894.940 338.540   3
  -3   1 -24 6447.96 875.759   3
  -3  -1 -24 6469.17 915.950   3
  -3  -1 -25 3359.70 681.981   3
  -3  -1 -26 160.315 322.367   3
  -3  -1 -27 994.667 473.232   3
  -3  -1 -28 634.178 465.071   3
  -3  -1 -29 1063.06 483.835   3
   3  -2 -27 414.400 332.453   3
   3  -2 -26 5638.87 1013.19   3
   3  -2 -25 316.331 317.376   3
  -3  -2  25 1162.40 468.721   2
  -3  -2  24 383.684 302.660   2
   3  -2 -24 223.358 248.659   3
  -3  -2  23 135.712 270.596   2
   3   2 -23-47.1350 175.235   3
   3  -2 -23-69.2623 287.552   3
   3  -2 -22 6873.84 976.750   3
  -3  -2  22 7601.84 917.948   2
   3   2 -22 5875.66 681.442   3
   3   2 -21 234.693 231.301   3
  -3  -2  21 121.042 310.164   2
   3  -2 -21 120.396 285.806   3
  -3  -2  20 137.151 269.452   2
   3   2 -20-67.0763 188.367   3
   3  -2 -20 670.509 403.246   3
   3   2 -19 5048.24 648.164   3
  -3  -2  19 4108.87 642.130   2
   3  -2 -19 5131.19 724.093   3
   3   2 -18 29054.5 1501.95   3
  -3   2  18 31067.6 1179.68   4
   3  -2 -18 27262.3 1747.49   3
  -3  -2  18 25255.1 1571.27   2
  -3  -2  18 27269.4 1328.07   1
  -3  -2  17 14544.1 1136.29   2
  -3   2  17 15735.1 798.698   4
   3  -2 -17 13700.4 1242.59   3
  -3  -2  17 13919.3 868.008   1
   3   2 -17 15541.9 1040.19   3
  -3  -2  16 1270.19 257.620   1
  -3   2  16 1547.44 251.444   4
   3   2 -16 1926.00 384.703   3
  -3  -2  16 1831.22 459.505   2
   3  -2 -16 750.846 331.113   3
  -3  -2  15 934.382 202.971   1
  -3   2  15 1360.20 250.973   4
   3   2 -15 834.571 297.783   3
  -3  -2  15 1005.26 383.358   2
   3  -2 -15 1343.73 361.303   3
   3   2 -14 25210.4 1382.24   3
  -3  -2  14 25524.9 1443.78   2
  -3  -2  14 22678.5 964.778   1
   3  -2 -14 25611.1 1476.63   3
  -3  -2  13 120.551 83.2012   1
   3   2 -13 10.5976 180.155   3
  -3  -2  13 503.974 307.696   2
   3  -2 -13 74.7231 168.550   3
  -3  -2  12 1129.51 193.979   1
   3  -2 -12 970.577 356.219   3
   3   2 -12 518.241 280.725   3
   3  -2 -11 839.603 279.198   3
  -3  -2  11 1059.50 180.838   1
   3  -2 -10 50207.2 2019.65   3
  -3  -2  10 54584.5 1499.74   1
  -3  -2  10 53097.2 1725.94   3
  -3  -2   9 6008.43 420.228   1
   3  -2  -9 6084.54 632.184   3
  -3  -2   9 6803.37 530.671   3
  -3  -2   8 32130.7 1074.69   1
   3  -2  -8 27929.5 1390.90   3
  -3  -2   8 31612.1 1200.48   3
  -3  -2   7 15039.0 692.883   1
  -3  -2   7 12622.0 741.345   4
  -3  -2   7 16447.0 810.341   3
   3  -2  -7 14170.6 914.039   3
  -3  -2   6 29637.8 1188.42   3
  -3  -2   6 29539.8 1044.79   1
   3   2  -6 29115.4 1002.40   1
   3  -2  -6 24573.7 1292.11   3
  -3  -2   6 26504.9 1109.78   4
  -3  -2   5 12082.1 649.745   1
   3   2  -5 11351.7 603.833   1
   3  -2  -5 11966.8 795.854   3
  -3  -2   5 12596.3 752.582   3
  -3  -2   5 11232.3 709.782   4
  -3  -2   4 28267.5 1076.29   1
   3   2  -4 28233.1 1024.79   1
  -3  -2   4 26675.2 1149.96   4
   3  -2  -4 26124.6 1223.28   3
  -3   2   4 26599.3 1104.28   3
  -3   2   3 551.238 181.395   3
  -3  -2   3 372.393 159.565   1
  -3  -2   3 126.424 216.118   4
   3   2  -3 340.026 144.737   1
   3  -2  -3 244.576 132.084   3
   3   2  -2 48423.7 1532.53   1
   3  -2  -2 46911.8 1503.00   3
  -3   2   2 44559.3 1461.18   3
  -3  -2   2 47610.4 1572.93   1
  -3  -2   1 1752.02 283.446   1
   3   2  -1 1781.80 271.428   1
  -3   2   1 1354.00 254.494   3
   3  -2  -1 1892.76 280.708   3
   3   2   0 12317.2 742.454   1
   3  -2   0 11230.8 636.297   3
  -3   2   0 12606.4 635.307   3
   3   2   1 4363.62 476.439   1
   3  -2   1 4479.44 387.716   3
  -3   2  -1 4195.89 349.221   3
   3   2   2 41292.7 1582.83   1
  -3   2  -2 44077.9 1284.23   3
  -3   2  -2 41962.4 1448.96   1
  -3   2  -3 8422.01 483.937   3
  -3   2  -3 8102.12 588.471   1
  -3   2  -4 22204.1 955.528   1
  -3   2  -4 24361.9 846.857   3
  -3   2  -5 2662.36 280.093   3
  -3  -2  -5 2354.47 389.718   3
  -3   2  -5 2455.93 314.600   1
  -3   2  -6 97397.0 2458.55   1
  -3   2  -6 98532.3 2316.16   3
  -3  -2  -6 98041.0 2906.74   3
  -3  -2  -7 558.998 252.060   3
  -3   2  -7 443.378 158.167   1
  -3   2  -8 6769.48 511.146   1
   3  -2   8 6103.01 486.081   1
  -3   2  -8 6224.53 409.195   3
  -3  -2  -8 5502.44 638.710   3
  -3  -2  -9-26.6600 178.643   3
  -3   2  -9 133.525 100.170   3
   3  -2   9 87.6528 88.5706   1
  -3   2  -9 275.329 150.616   1
  -3   2 -10 31836.6 1236.48   1
   3  -2  10 32164.6 1205.62   1
  -3   2 -10 32486.5 1058.29   3
  -3  -2 -10 30559.7 1574.23   3
   3  -2  11 11808.1 708.518   1
  -3   2 -11 11989.9 599.180   3
  -3  -2 -11 10589.2 929.669   3
  -3   2 -11 12879.1 762.939   1
  -3   2 -12 2494.72 270.535   3
  -3  -2 -12 2144.05 452.346   3
   3  -2  12 2412.33 335.426   1
  -3  -2 -13 3370.61 550.317   3
  -3   2 -13 4575.58 397.215   3
   3  -2  13 3713.48 426.634   1
   3  -2  14 20066.2 1051.72   1
  -3   2 -14 21151.8 934.898   3
  -3  -2 -14 20369.9 1367.24   3
  -3   2 -15 303.627 161.161   3
  -3  -2 -15 27.2014 212.421   3
  -3   2 -16 12172.3 765.086   3
  -3  -2 -16 11350.8 1054.93   3
  -3   2 -17 15416.2 903.801   3
  -3  -2 -17 13618.5 1182.96   3
  -3  -2 -18 14932.2 1292.54   3
  -3   2 -18 16748.5 986.697   3
  -3   2 -19 1536.99 336.132   3
  -3  -2 -19 1615.80 452.456   3
  -3  -2 -20 9935.69 1077.34   3
  -3  -2 -21 3174.82 670.942   3
  -3  -2 -22 3203.45 673.104   3
  -3  -2 -23 4.85684 317.264   3
  -3  -2 -24 3810.19 776.820   3
  -3  -2 -25 155.957 348.255   3
  -3  -2 -26 6093.77 976.565   3
  -3  -2 -27 471.052 471.884   3
  -3  -3  25 1974.05 644.904   2
   3  -3 -25 1992.60 657.565   3
  -3  -3  24 4325.22 809.223   2
   3  -3 -24 4755.97 890.432   3
  -3  -3  23 2734.26 628.348   2
   3  -3 -23 3314.77 835.605   3
  -3  -3  22-47.2277 285.473   2
   3  -3 -22-136.249 340.063   3
  -3  -3  21 2278.29 619.421   2
   3  -3 -21 1292.11 564.875   3
  -3  -3  20 2419.35 601.171   2
   3  -3 -20 3240.64 644.076   3
  -3  -3  19 1287.11 502.220   2
   3  -3 -19 552.602 424.113   3
  -3   3  18 4701.23 528.198   4
  -3  -3  18 3724.53 682.629   2
   3  -3 -18 4442.75 751.896   3
  -3   3  17 4159.74 508.700   4
  -3  -3  17 2739.57 592.591   2
   3  -3 -17 3930.64 646.097   3
  -3   3  16 23817.4 1205.64   4
   3  -3 -16 22092.9 1577.36   3
  -3  -3  16 21482.0 1523.39   2
  -3   3  15 17359.0 1021.49   4
   3  -3 -15 15426.2 1322.19   3
  -3  -3  15 17106.9 1303.41   2
  -3  -3  14 440.723 327.907   2
   3  -3 -14 1.30941 230.910   3
   3  -3 -13 356.922 390.184   3
  -3  -3  13 977.662 334.292   2
   3  -3 -12 16794.9 1277.48   3
  -3  -3  12 19248.5 1345.68   2
  -3   3  12 18599.9 799.619   2
  -3  -3  11 26277.0 1134.75   3
  -3   3  11 21896.1 936.424   2
   3  -3 -11 24274.0 1424.86   3
  -3  -3  11 22640.4 1460.01   2
  -3  -3  10 17808.1 914.941   3
   3  -3 -10 15925.8 1112.16   3
  -3  -3  10 15300.9 1177.39   2
  -3  -3   9 3354.17 389.664   3
  -3  -3   9 2705.10 502.192   2
   3  -3  -9 2845.43 520.380   3
   3   3  -8 8757.68 702.276   4
   3  -3  -8 8673.85 803.174   3
  -3  -3   8 10118.7 643.484   3
   3   3  -7 17771.8 1013.92   4
  -3  -3   7 19867.5 925.801   3
   3  -3  -7 19495.9 1152.20   3
   3   3  -7 17879.2 780.856   1
  -3  -3   6 20992.1 979.995   3
   3  -3  -6 22505.2 1227.93   3
   3   3  -6 19963.6 858.025   1
   3   3  -6 21793.4 1137.75   4
   3   3  -5 8573.48 714.379   4
   3   3  -5 9162.34 580.499   1
   3  -3  -5 7812.93 695.276   3
   3   3  -4 10451.7 675.226   1
   3   3  -4 10727.2 794.084   4
   3  -3  -4 9622.75 795.137   3
   3   3  -3 19238.5 957.152   1
   3   3  -3 18734.5 1064.43   4
   3  -3  -3 17609.7 1001.42   3
   3   3  -2 10643.0 731.054   1
   3  -3  -2 9493.63 695.831   3
  -3   3   2 9233.29 634.142   3
   3   3  -2 9992.92 753.895   4
   3  -3  -1 3835.40 400.200   3
  -3   3   1 3027.85 358.957   3
  -3   3   0 9758.51 593.249   3
   3  -3   0 10522.6 623.855   3
  -3  -3  -1 24119.0 1246.83   3
   3  -3   1 23796.3 959.767   3
  -3   3  -1 21780.0 873.837   3
  -3  -3  -2 7549.91 686.973   3
   3  -3   2 6712.41 492.704   3
  -3   3  -2 6562.59 422.355   3
  -3   3  -3 1471.13 175.155   3
  -3  -3  -3 1343.09 319.876   3
  -3   3  -4 2924.91 236.218   3
  -3   3  -4 2772.62 356.655   1
  -3  -3  -4 3428.23 471.598   3
  -3   3  -5 6294.98 524.703   1
  -3   3  -5 5822.90 301.602   3
  -3  -3  -5 6011.15 635.640   3
  -3   3  -6-6.39326 35.9612   3
  -3   3  -6 138.282 136.192   1
  -3  -3  -6-21.9572 232.188   3
  -3  -3  -7 2599.44 465.958   3
  -3   3  -7 2556.19 333.746   1
  -3   3  -8 9772.47 615.821   1
  -3  -3  -8 8780.10 844.262   3
  -3   3  -9 24539.8 996.975   1
  -3  -3  -9 21649.7 1351.04   3
  -3  -3 -10 1199.71 338.291   3
  -3   3 -10 1817.86 266.281   1
  -3  -3 -11 919.555 330.777   3
  -3   3 -11 1105.48 198.542   1
  -3  -3 -12 7628.84 825.261   3
  -3  -3 -13 13255.4 1122.40   3
  -3  -3 -14-62.7383 222.453   3
  -3  -3 -15 215.315 194.213   3
  -3  -3 -16-232.614 195.757   3
  -3  -3 -17 5535.03 791.060   3
  -3  -3 -18-337.407 313.487   3
  -3  -3 -19 736.315 319.313   3
  -3  -3 -20 443.669 323.415   3
  -3  -3 -21 24535.1 1820.50   3
  -3  -3 -22 955.451 451.568   3
  -3  -3 -23-379.643 329.172   3
  -3  -3 -24 1612.45 684.278   3
  -3  -3 -25 7337.16 1133.40   3
  -3  -4  24 1175.98 562.120   2
  -3  -4  23 759.211 511.923   2
   3  -4 -23 1753.55 649.825   3
  -3  -4  22 1397.33 578.557   2
   3  -4 -22 194.887 393.902   3
  -3  -4  21 3649.31 797.781   2
   3  -4 -21 3530.41 859.816   3
  -3  -4  20-432.681 380.414   2
   3  -4 -20-300.340 325.064   3
  -3  -4  19 2679.51 684.701   2
   3  -4 -19 1563.24 661.357   3
  -3   4  18 576.053 259.304   4
  -3  -4  18 628.811 492.581   2
   3  -4 -18 1231.44 448.735   3
  -3   4  17 4205.66 576.115   4
  -3  -4  17 5425.04 865.000   2
   3  -4 -17 4806.10 792.347   3
  -3   4  16 617.459 283.653   4
  -3  -4  16-21.5453 323.953   2
   3  -4 -16 723.069 242.416   3
  -3   4  15 1541.14 360.339   4
  -3  -4  15 2324.70 590.350   2
   3  -4 -15 852.111 493.645   3
  -3   4  14 4840.71 638.657   4
  -3  -4  14 4867.41 816.672   2
   3  -4 -14 2662.55 688.765   3
  -3   4  13 1946.18 434.427   4
  -3  -4  13 2396.72 603.498   2
   3  -4 -13 1652.12 513.773   3
   3   4 -12 458.040 244.417   4
  -3  -4  12 29.3609 304.586   2
   3  -4 -12 789.481 309.404   3
   3   4 -11 4107.42 555.518   4
  -3  -4  11 2872.49 596.976   2
   3  -4 -11 4157.20 641.439   3
   3   4 -10 553.592 250.000   4
  -3  -4  10 915.655 412.064   2
   3  -4 -10 627.244 290.027   3
   3   4  -9 36036.5 1640.75   4
   3  -4  -9 32336.1 1814.05   3
  -3  -4   9 34406.8 1959.15   2
   3   4  -8-46.0546 185.193   4
   3  -4  -8-93.9544 192.896   3
   3   4  -7 371.046 148.076   1
  -3  -4   7 186.100 291.657   2
   3   4  -7-133.912 271.924   4
   3  -4  -7 551.798 277.641   3
   3   4  -6 59.4124 112.293   1
  -3  -4   6 7.25192 310.024   2
   3   4  -6-102.848 207.727   4
   3  -4  -6 72.5058 167.774   3
   3   4  -5 13347.6 820.866   1
   3  -4  -5 16545.2 1047.75   3
  -3  -4   5 15252.3 1232.03   2
   3   4  -5 13607.6 1007.18   4
   3   4  -4 356.557 197.952   1
  -3  -4   4 145.147 292.808   2
   3   4  -4 350.141 237.673   4
   3  -4  -4 223.319 183.540   3
   3  -4  -3 20199.4 1157.15   3
  -3  -4   3 20387.9 1368.28   2
  -3  -4   3 22226.5 1196.60   3
   3   4  -3 19698.2 1220.68   4
   3  -4  -2 5030.91 544.540   3
   3   4  -2 5554.35 668.615   4
  -3  -4   2 5360.85 598.570   3
  -3  -4   2 5585.64 734.018   2
   3   4  -1 3562.12 547.384   4
   3  -4  -1 4324.89 472.823   3
  -3  -4   1 3747.81 485.033   3
  -3  -4   1 4131.27 650.949   2
  -3  -4   0 1770.42 332.638   3
  -3   4   0 1011.42 243.717   3
   3   4   0 1086.79 359.252   4
   3  -4   0 1354.63 262.575   3
  -3  -4   0 1545.59 381.184   2
   3   4   1 21762.5 1365.40   4
   3  -4   1 24635.8 1051.05   3
  -3   4  -1 24017.8 1082.01   3
  -3  -4  -1 26653.2 1378.70   3
  -3  -4  -1 24052.5 1428.92   2
   3   4   2 1701.57 358.498   4
  -3   4  -2 2225.00 287.588   3
  -3  -4  -2 2390.24 438.962   3
   3  -4   2 2645.45 315.371   3
  -3  -4  -2 2468.72 475.569   2
  -3  -4  -3 11682.0 945.706   2
  -3   4  -3 12420.5 658.212   3
  -3  -4  -3 12290.1 960.544   3
   3  -4   3 10473.4 634.796   3
  -3   4  -4 221.204 144.533   1
  -3  -4  -4 270.166 197.067   2
  -3   4  -4 47.9367 83.1452   3
  -3  -4  -4 448.969 228.797   3
  -3   4  -5 724.244 133.558   3
  -3  -4  -5 1229.40 303.520   3
  -3   4  -5 1538.04 282.862   1
  -3  -4  -5 1443.25 351.879   2
  -3  -4  -6 769.587 308.910   3
  -3  -4  -6 1049.05 334.117   2
  -3   4  -6 547.406 211.731   1
  -3  -4  -7 9862.38 763.480   2
  -3  -4  -7 8910.89 871.986   3
  -3   4  -7 10082.5 700.764   1
  -3  -4  -8 1617.70 437.477   3
  -3   4  -8 1597.82 274.753   1
  -3  -4  -8 1206.35 359.716   2
  -3  -4  -9 2015.69 459.084   3
  -3   4  -9 2193.73 309.469   1
  -3  -4  -9 1773.41 305.660   2
  -3   4 -10 501.084 149.442   1
  -3  -4 -10 747.449 324.498   3
  -3  -4 -10 654.272 252.001   2
  -3  -4 -11 7309.86 598.292   2
  -3  -4 -11 6797.55 817.894   3
  -3  -4 -12 914.988 338.328   3
  -3  -4 -13 6795.72 841.146   3
  -3  -4 -14 119.340 205.740   3
  -3  -4 -15 16152.1 1340.62   3
  -3  -4 -16 306.600 229.550   3
  -3  -4 -17 1304.80 478.873   3
  -3  -4 -18 585.184 278.415   3
  -3  -4 -19 10284.2 1193.95   3
  -3  -4 -20 993.540 497.793   3
  -3  -4 -21 638.139 393.802   3
  -3  -4 -22 539.524 386.808   3
  -3  -5  20 5206.61 967.836   2
   3  -5 -20 4624.49 994.895   3
  -3  -5  19 829.150 575.978   2
   3  -5 -19 77.0365 312.025   3
  -3  -5  18 711.489 467.809   2
   3  -5 -18 1446.84 538.890   3
  -3   5  17-185.446 278.878   4
  -3  -5  17-183.838 406.316   2
   3  -5 -17 172.220 265.178   3
  -3   5  16 2966.39 595.506   4
  -3  -5  16 3845.95 834.171   2
   3  -5 -16 3190.74 748.870   3
  -3   5  15-370.966 235.865   4
  -3  -5  15 84.0501 372.379   2
   3  -5 -15 168.971 260.864   3
  -3  -5  14 1293.17 552.979   2
   3  -5 -14 1440.49 556.112   3
  -3   5  14 419.022 307.323   4
   3   5 -13-29.3856 245.560   4
  -3   5  13 426.591 266.109   4
   3  -5 -13 252.161 308.663   3
   3   5 -12 12272.6 1054.63   4
   3  -5 -12 10945.9 1135.12   3
  -3  -5  12 12287.3 1337.55   2
  -3   5  12 11022.1 1060.78   4
  -3   5  11 786.493 296.146   4
  -3  -5  11 515.600 336.528   2
   3   5 -11 736.768 296.628   4
   3  -5 -11 798.461 279.601   3
  -3  -5  10 2455.61 648.913   2
   3   5 -10 2862.13 454.950   4
   3  -5 -10 2418.87 574.161   3
   3   5  -9 1272.62 403.688   4
  -3  -5   9 306.565 425.902   2
   3  -5  -9 811.624 313.183   3
   3   5  -8 4754.42 660.383   4
  -3  -5   8 4632.50 759.681   2
   3  -5  -8 2963.30 640.619   3
  -3  -5   7 2990.88 623.123   2
   3   5  -7 3538.50 606.433   4
   3  -5  -7 2987.61 527.702   3
   3   5  -6 1154.31 387.495   4
  -3  -5   6 2765.12 638.771   2
   3  -5  -6 2172.38 450.570   3
  -3  -5   5 45.9242 141.716   3
   3   5  -5-180.235 273.677   4
  -3  -5   5-196.025 356.291   2
   3  -5  -5 44.8039 183.643   3
   3  -5  -4 3976.89 525.929   3
   3   5  -4 4124.82 605.265   4
  -3  -5   4 4244.09 526.619   3
  -3  -5   4 3612.79 693.261   2
  -3  -5   3 1846.34 400.066   3
   3   5  -3 1468.61 450.941   4
  -3  -5   3 1037.49 316.656   2
   3  -5  -3 1232.50 338.314   3
  -3  -5   2 15451.3 1064.91   3
   3   5  -2 14686.9 1179.07   4
   3  -5  -2 12396.7 904.240   3
  -3  -5   2 14031.4 1239.70   2
   3   5  -1 1721.27 464.695   4
  -3  -5   1 2146.47 368.231   3
  -3  -5   1 2032.79 528.063   2
   3  -5  -1 1914.63 357.693   3
   3  -5   0 10523.8 752.561   3
  -3  -5   0 11833.3 1107.70   2
  -3  -5   0 11716.5 954.189   3
   3   5   0 11161.8 1072.91   4
  -3  -5  -1 341.508 217.985   3
   3   5   1 617.769 370.802   4
  -3  -5  -1 273.949 254.211   2
  -3  -5  -2 2990.90 489.722   3
   3   5   2 2760.85 566.537   4
  -3  -5  -2 2671.08 517.492   2
  -3  -5  -3-29.7650 213.854   3
  -3  -5  -3 276.106 345.508   2
   3   5   3-386.367 294.794   4
  -3  -5  -4 33430.0 1780.99   2
  -3  -5  -4 31936.1 1718.67   3
  -3  -5  -5 1456.66 389.902   3
  -3   5  -5 1528.28 341.567   1
  -3  -5  -5 1811.06 447.850   2
  -3  -5  -6 6379.19 724.079   2
  -3  -5  -6 5743.98 732.686   3
  -3  -5  -7-15.7730 234.533   3
  -3  -5  -7-36.3897 244.846   2
  -3  -5  -8 2653.88 542.653   3
  -3  -5  -8 3383.93 516.795   2
  -3  -5  -9 564.102 320.149   3
  -3  -5  -9 1585.55 366.752   2
  -3  -5 -10-477.171 281.718   3
  -3  -5 -11 4093.94 706.530   3
  -3  -5 -12 7561.15 975.711   3
  -3  -5 -13 2438.97 565.809   3
  -3  -5 -14 1222.93 497.686   3
  -3  -5 -15-259.367 327.889   3
  -3  -5 -16 7527.23 1055.78   3
  -3  -5 -17 3157.24 701.273   3
  -3  -5 -18 678.005 457.480   3
  -3  -5 -19-99.9738 284.019   3
  -3   6  17-172.964 322.893   4
   3  -6 -17-812.561 529.661   3
  -3   6  16-15.7744 283.087   4
   3  -6 -16 484.140 390.788   3
  -3   6  15-125.385 356.238   4
   3  -6 -15-486.196 411.575   3
   3  -6 -14 10584.4 1265.02   3
  -3  -6  14 10194.5 1414.25   2
  -3   6  14 8394.01 1063.55   4
  -3   6  13 162.894 284.486   4
   3   6 -13 157.950 332.790   4
  -3  -6  13-496.997 465.847   2
   3  -6 -13 312.698 290.254   3
  -3   6  12-213.828 402.571   4
   3   6 -12 370.032 262.806   4
  -3  -6  12-74.6211 374.496   2
   3  -6 -12-378.570 323.474   3
  -3   6  11 1091.67 470.754   4
   3   6 -11 1538.12 383.818   4
  -3  -6  11 250.407 429.922   2
   3  -6 -11-161.803 325.997   3
  -3   6  10 8566.31 1064.91   4
   3  -6 -10 7594.21 979.128   3
  -3  -6  10 7556.01 1194.95   2
   3   6 -10 8068.31 986.057   4
   3   6  -9 2804.53 595.269   4
  -3   6   9 1873.56 536.497   4
  -3  -6   9 2232.85 738.787   2
   3  -6  -9 971.290 473.408   3
  -3   6   8 408.522 343.361   4
   3  -6  -8 1053.26 427.339   3
   3   6  -8 399.333 257.542   4
  -3  -6   8 349.789 492.730   2
  -3  -6   7 462.532 362.734   2
   3   6  -7 400.032 333.794   4
   3  -6  -7-183.397 268.995   3
  -3  -6   6 5179.94 940.405   2
   3   6  -6 4106.59 691.298   4
   3  -6  -6 3299.30 544.322   3
   3   6  -5 1082.43 442.556   4
  -3  -6   5 520.605 513.480   2
   3   6  -4 714.766 424.939   4
  -3  -6   4 216.396 379.070   2
   3   6  -3 1630.05 473.328   4
  -3  -6   3 533.290 380.466   2
   3   6  -2 13125.5 1264.38   4
  -3  -6   2 13477.8 1355.41   2
  -3  -6   1 3100.15 696.983   2
   3   6  -1 2651.53 613.768   4
   3   6   0 10209.3 1128.97   4
  -3  -6   0 8719.32 1078.12   2
  -3  -6  -1 2070.49 470.792   3
   3   6   1 2684.14 620.755   4
  -3  -6  -1 2590.97 617.248   2
  -3  -6  -2 3917.54 648.707   3
   3   6   2 5422.23 829.969   4
  -3  -6  -2 4617.98 820.282   2
   3   6   3 13750.3 1353.50   4
  -3  -6  -3 12992.5 1247.65   2
  -3  -6  -3 10505.7 1043.75   3
  -3  -6  -4 1188.80 399.909   3
  -3  -6  -4 54.0206 309.904   2
  -3  -6  -5 757.627 318.649   3
  -3  -6  -5 869.075 454.939   2
  -3  -6  -6 13755.2 1201.26   2
  -3  -6  -6 11978.4 1166.66   3
  -3  -6  -7 5470.76 820.826   3
  -3  -6  -8 669.909 370.657   3
  -3  -6  -9 357.227 357.251   3
  -3  -6 -10 6897.64 941.995   3
  -3  -6 -11-332.692 285.315   3
  -3  -6 -12 64.4504 260.101   3
  -3  -6 -13 496.292 346.028   3
  -3  -6 -14 2429.47 582.132   3
  -3  -6 -15 1941.44 593.655   3
   3   7  -9-59.4046 278.478   4
   3   7  -8-340.886 434.683   4
  -3  -7   7 6451.34 1160.29   2
   3   7  -7 5500.66 945.958   4
  -3  -7   6 551.950 542.556   2
   3   7  -6-337.795 420.984   4
  -3  -7   5-521.108 403.050   2
   3   7  -5-444.601 482.936   4
   3   7  -4 41.7135 423.765   4
  -3  -7   4 1845.76 603.495   2
  -3  -7   3 6414.38 1082.13   2
   3   7  -3 7195.57 1110.72   4
   3   7  -2 2161.63 646.035   4
  -3  -7   2 1348.40 611.931   2
  -3   7   1 1128.03 485.066   4
  -3  -7   1 580.885 434.953   2
   3   7  -1 1724.19 593.697   4
  -3  -7   0-282.454 358.565   2
  -3  -7  -1 4912.06 883.185   2
  -3  -7  -2 407.674 466.977   2
  -3  -7 -10 171.401 330.743   3
  -3  -7 -11 856.723 490.365   3
   4   0 -30 2336.74 679.462   3
   4   0 -29-288.806 459.011   3
   4   0 -28 460.712 308.049   3
   4   0 -27-175.845 328.188   3
   4   0 -26 4788.94 920.056   3
   4   0 -25-24.7204 301.442   3
   4   0 -24 695.666 358.718   3
   4   0 -23-35.9526 322.720   3
   4   0 -22 36985.0 2170.07   3
   4   0 -21-128.334 297.897   3
  -4   0  21-158.211 202.925   2
   4   0 -20-252.592 308.831   3
  -4   0  20 38.2543 211.934   2
   4   0 -19-256.925 271.603   3
   4   0 -18 24503.4 1530.84   3
   4   0 -17-325.062 250.216   3
   4   0 -16 3312.85 521.475   3
   4   0 -15-50.4327 184.599   3
   4   0 -14 50509.9 2086.63   3
   4   0 -13 238.916 171.635   3
   4   0 -12 2225.53 439.817   3
   4   0 -11 21.8991 181.217   3
   4   0 -10 150892. 3874.12   3
   4   0  -9-52.9782 189.697   3
   4   0  -8-140.836 184.578   3
   4   0  -7 448.337 235.308   3
   4   0  -6 59075.9 1971.49   3
  -4   0   6 58256.4 1978.81   1
  -4   0   5-62.1247 152.872   1
   4   0  -5-21.1906 159.971   3
  -4   0   4 200.739 203.279   1
   4   0  -4 219.818 162.778   3
  -4   0   3 122.604 171.436   1
  -4   0   2 335.980 162.129   1
  -4   0   1 160.284 143.191   1
  -4   0   0 22190.7 1040.38   1
  -4   0  -1 190.521 131.522   1
  -4   0  -2 24990.4 1125.16   1
  -4   0  -3 8.89871 148.783   1
  -4   0  -4 141.675 180.805   1
  -4   0  -5-29.8550 142.559   1
  -4   0  -6 18758.5 1021.26   1
  -4   0  -7 59.3456 135.521   1
  -4   0  -8 1912.19 351.357   1
  -4   0  -9 219.598 187.611   3
  -4   0  -9-23.7281 139.293   1
  -4   0 -10 51872.1 1967.79   3
  -4   0 -11 204.267 167.600   3
  -4   0 -12 335.561 167.377   3
  -4   0 -13-229.912 231.546   3
  -4   0 -14 48545.7 2038.67   3
  -4   0 -15 268.221 208.709   3
  -4   0 -16-124.122 230.470   3
  -4   0 -17 47.1086 162.976   3
  -4   0 -18 15152.6 1115.67   3
  -4   0 -19 24.1214 217.682   3
  -4   0 -20 937.892 324.822   3
  -4   0 -21-182.110 262.754   3
  -4   0 -22 19610.3 1437.31   3
  -4   0 -23 238.257 306.394   3
  -4   0 -24 2923.84 585.402   3
  -4   0 -25 322.824 386.748   3
  -4   0 -26 11912.1 1200.35   3
  -4   0 -27-166.004 284.495   3
   4   1 -28 2726.93 636.228   3
   4  -1 -28 3137.99 826.026   3
   4   1 -27 1438.95 486.004   3
   4  -1 -27 1606.10 512.702   3
   4   1 -26-320.320 282.694   3
   4  -1 -26 69.9992 288.668   3
   4   1 -25 6612.15 928.023   3
   4  -1 -25 7254.31 1053.06   3
   4   1 -24 3935.47 665.331   3
   4  -1 -24 2908.00 741.180   3
   4   1 -23 3839.52 646.343   3
  -4  -1  23 3454.09 569.799   2
   4  -1 -23 2714.87 652.842   3
   4  -1 -22-76.5674 268.980   3
  -4  -1  22-416.347 306.260   2
   4   1 -22 323.998 299.267   3
   4   1 -21 7391.67 843.745   3
   4  -1 -21 8889.55 1035.63   3
  -4  -1  21 7734.79 834.684   2
   4  -1 -20 1294.87 428.829   3
   4   1 -20 1441.16 388.424   3
  -4  -1  20 738.775 304.055   2
   4  -1 -19-176.991 200.922   3
   4   1 -19 296.520 260.200   3
  -4  -1  19 390.396 211.511   2
   4   1 -18 1130.75 347.506   3
   4  -1 -18 1392.60 441.506   3
  -4   1  17 34432.0 996.895   4
   4  -1 -17 37943.3 2014.53   3
   4   1 -17 37038.6 1777.18   3
   4   1 -16 32553.7 1640.82   3
   4  -1 -16 33048.8 1818.08   3
   4  -1 -15 2372.00 458.096   3
   4   1 -15 1369.45 321.205   3
   4  -1 -14 6623.56 793.784   3
   4   1 -14 6258.16 674.902   3
   4  -1 -13 31738.6 1623.36   3
  -4  -1  13 31936.9 960.009   4
   4   1 -13 31895.0 1515.74   3
   4   1 -12 34160.1 1593.78   3
  -4  -1  12 34020.6 1032.02   4
   4  -1 -12 31199.6 1640.39   3
  -4  -1  11 5885.42 391.260   4
   4  -1 -11 6937.34 736.430   3
  -4  -1  11 5095.55 564.484   1
   4   1 -11 6464.79 645.151   3
  -4  -1  10 928.279 230.468   1
  -4  -1  10 1227.99 193.283   4
   4   1 -10 1232.50 318.360   3
   4  -1 -10 968.980 298.045   3
   4   1  -9 6030.68 637.842   3
   4  -1  -9 6901.67 662.895   3
  -4  -1   9 6411.86 568.740   1
   4   1  -8 100514. 2910.75   3
  -4  -1   8 102687. 2702.50   1
   4  -1  -8 101202. 2965.97   3
  -4  -1   7 20135.7 994.828   1
   4  -1  -7 21756.1 1143.13   3
  -4  -1   6 1788.01 279.611   1
   4  -1  -6 1568.77 315.043   3
   4  -1  -5 31088.5 1323.97   3
  -4  -1   5 30549.5 1199.44   1
   4   1  -5 32379.6 1244.43   1
  -4  -1   4 15122.4 804.429   1
   4  -1  -4 15440.1 879.131   3
   4   1  -4 15398.1 796.661   1
   4  -1  -3 19764.1 974.643   3
  -4  -1   3 18578.1 910.952   1
   4   1  -3 19307.0 919.750   1
  -4  -1   2 2511.28 344.190   1
  -4   1   2 2033.36 347.439   1
   4  -1  -2 2265.19 318.383   3
  -4   1   2 2925.54 368.494   3
   4   1  -2 2062.80 293.265   1
  -4  -1   1 8598.69 616.334   1
   4   1  -1 9007.21 629.763   1
  -4   1   1 8547.13 608.387   3
  -4   1   1 8829.16 677.818   1
  -4  -1   0 27009.7 1185.87   1
  -4   1   0 29205.2 1229.47   1
  -4   1   0 26669.1 1126.43   3
  -4  -1  -1 27747.5 1233.65   1
  -4   1  -1 28154.1 1193.93   1
  -4   1  -1 26182.6 1130.25   3
  -4  -1  -2 19547.1 1036.49   1
  -4   1  -2 20220.8 979.377   1
  -4   1  -2 17484.2 908.548   3
  -4  -1  -3 26845.7 1281.53   1
  -4   1  -3 27414.5 1182.50   1
   4  -1   3 28773.5 1177.09   1
  -4  -1  -4 53721.0 1953.75   1
  -4   1  -4 54285.0 1771.09   1
   4  -1   4 54803.1 1774.06   1
  -4   1  -5 6302.72 545.168   1
   4  -1   5 6452.35 546.635   1
  -4  -1  -5 4933.04 569.235   1
  -4   1  -6 5448.52 521.565   1
   4  -1   6 4576.71 487.522   1
  -4  -1  -6 4856.74 589.956   1
  -4   1  -7 27836.3 1230.37   1
  -4   1  -8 72206.5 2218.29   1
  -4  -1  -8 70932.8 2470.26   3
  -4   1  -9 15381.3 943.781   1
  -4  -1  -9 17252.0 1162.50   3
  -4  -1 -10 320.421 256.482   3
  -4   1 -10 97.0981 134.287   3
  -4   1 -10 144.293 164.292   1
  -4   1 -11 10378.0 750.278   3
  -4  -1 -11 10131.4 899.517   3
  -4   1 -11 10691.9 811.404   1
  -4  -1 -12 8912.74 848.648   3
  -4   1 -12 8500.85 694.517   3
  -4   1 -13 9243.65 716.364   3
  -4  -1 -13 8933.30 877.910   3
  -4   1 -14 2609.33 396.686   3
  -4  -1 -14 2954.09 539.684   3
  -4   1 -15 1127.33 285.672   3
  -4  -1 -15 570.422 262.961   3
  -4   1 -16 9299.14 767.638   3
  -4  -1 -16 11125.2 1025.14   3
  -4   1 -17 351.050 208.357   3
  -4  -1 -17 636.453 311.383   3
  -4   1 -18 251.038 235.518   3
  -4  -1 -18-155.260 262.258   3
  -4   1 -19 7338.22 750.090   3
  -4  -1 -19 7283.50 855.978   3
  -4   1 -20 24221.4 1416.61   3
  -4  -1 -20 22338.9 1557.33   3
  -4   1 -21 1059.08 370.248   3
  -4  -1 -21 1238.13 442.236   3
  -4   1 -22-442.353 246.604   3
  -4  -1 -22 38.4545 228.926   3
  -4  -1 -23 6714.49 898.760   3
  -4   1 -23 8164.92 944.199   3
  -4  -1 -24 6344.99 946.918   3
  -4  -1 -25 6473.35 928.465   3
  -4  -1 -26 697.945 404.084   3
  -4  -1 -27 1074.83 474.953   3
  -4  -1 -28 1982.67 574.111   3
  -4  -1 -29 515.402 369.697   3
   4  -2 -27 1437.03 590.937   3
   4  -2 -26-335.504 415.261   3
   4  -2 -25 2841.09 736.169   3
   4   2 -24-215.394 225.560   3
  -4  -2  24-126.341 262.451   2
   4  -2 -24-162.297 331.691   3
   4   2 -23 8710.25 916.548   3
   4  -2 -23 7880.19 1199.27   3
  -4  -2  23 8530.99 975.036   2
  -4  -2  22-103.336 289.112   2
   4   2 -22 293.605 210.059   3
   4  -2 -22-128.360 250.728   3
   4  -2 -21-3.15156 341.934   3
   4   2 -21 124.766 186.091   3
  -4  -2  21 13.6888 305.994   2
   4   2 -20 693.292 341.789   3
  -4  -2  20 522.694 287.342   2
   4  -2 -20 373.820 338.490   3
   4   2 -19 36150.9 1786.78   3
   4  -2 -19 34110.0 2073.09   3
  -4  -2  19 31441.0 1858.75   2
  -4  -2  18 453.108 275.070   2
   4   2 -18 325.706 251.558   3
   4  -2 -18 221.546 253.884   3
  -4   2  17 2843.77 373.899   4
   4   2 -17 3471.78 574.813   3
  -4  -2  17 2330.64 486.874   2
   4  -2 -17 2937.79 557.214   3
  -4  -2  17 2535.05 390.762   1
   4   2 -16 2310.26 442.325   3
  -4  -2  16 1612.66 310.081   1
   4  -2 -16 1233.89 354.249   3
  -4  -2  16 1371.53 420.425   2
   4   2 -15 33787.8 1745.37   3
  -4  -2  15 32840.6 1362.75   1
   4  -2 -15 31148.5 1814.07   3
  -4  -2  14 764.768 180.834   1
   4   2 -14 1037.15 321.537   3
   4  -2 -14 1109.42 414.564   3
  -4  -2  13 3557.65 409.175   1
   4  -2 -13 4113.23 615.391   3
  -4  -2  12 4067.33 419.943   1
   4  -2 -12 2606.72 589.668   3
  -4  -2  11 20058.1 947.069   1
   4  -2 -11 18865.1 1232.71   3
  -4  -2  10-110.950 122.789   1
   4  -2 -10 216.165 156.049   3
  -4  -2  10 20.8839 148.930   4
  -4  -2   9 9095.64 611.579   1
   4  -2  -9 9307.96 807.798   3
  -4  -2   8 15024.0 809.554   1
   4  -2  -8 16160.5 1058.62   3
  -4  -2   7 48208.2 1581.42   1
   4  -2  -7 44645.3 1878.48   3
   4   2  -6 1706.74 286.901   1
  -4  -2   6 1697.33 262.402   1
   4  -2  -6 1214.81 337.935   3
  -4  -2   5 9052.41 634.677   1
   4  -2  -5 8041.46 701.593   3
   4   2  -5 8705.74 597.356   1
  -4  -2   4 763.875 213.430   1
   4   2  -4 595.735 193.026   1
   4  -2  -4 405.923 199.448   3
  -4  -2   3 80081.7 2347.47   1
   4   2  -3 80971.5 2279.53   1
   4  -2  -3 80060.9 2339.02   3
   4  -2  -2 2469.42 343.852   3
   4   2  -2 2243.74 337.352   1
  -4  -2   2 2226.15 342.838   1
  -4   2   2 2294.80 353.240   3
  -4  -2   1 49071.4 1787.34   1
  -4   2   1 50166.7 1666.51   3
   4  -2  -1 49644.9 1657.27   3
  -4   2   0 12244.9 760.247   3
  -4   2   0 12342.5 861.305   1
  -4  -2   0 12963.6 867.778   1
   4  -2   0 11675.9 711.528   3
  -4   2  -1 30848.7 1279.83   3
  -4   2  -1 32125.6 1371.41   1
  -4  -2  -1 35071.3 1502.18   1
  -4   2  -2 1793.60 304.640   1
  -4   2  -2 1649.40 295.590   3
  -4  -2  -2 1694.90 356.512   1
  -4   2  -3 10556.2 682.781   3
  -4   2  -3 10535.9 725.787   1
  -4   2  -4 50.3393 123.194   1
  -4   2  -4 45.7275 145.945   3
  -4   2  -5 38849.3 1456.14   1
  -4   2  -5 32620.7 1372.07   3
  -4   2  -6 12019.8 798.031   1
  -4   2  -6 13232.1 727.814   3
  -4  -2  -6 12887.5 958.222   3
  -4   2  -7 29370.7 1253.68   1
   4  -2   7 30213.6 1279.74   1
  -4  -2  -7 27605.0 1531.42   3
  -4   2  -8 6909.18 581.532   1
  -4  -2  -8 5916.16 667.932   3
  -4   2  -9 19824.9 1017.62   1
  -4  -2  -9 19610.0 1273.36   3
  -4   2 -10 5964.10 558.784   1
  -4  -2 -10 6523.56 751.025   3
  -4   2 -10 5845.13 474.344   3
  -4   2 -11 13947.6 885.399   1
  -4  -2 -11 13617.5 1122.26   3
  -4   2 -11 14521.4 761.158   3
  -4   2 -12 2867.90 348.104   3
  -4  -2 -12 2447.49 508.068   3
  -4   2 -12 2366.63 368.521   1
  -4   2 -13 13067.0 765.225   3
  -4  -2 -13 12392.0 1082.26   3
  -4   2 -14 11289.0 727.939   3
  -4  -2 -14 9979.31 975.375   3
  -4   2 -15 1877.29 344.867   3
  -4  -2 -15 1898.94 462.769   3
  -4  -2 -16 4803.65 712.620   3
  -4   2 -16 6387.96 573.739   3
  -4   2 -17 91.7101 160.008   3
  -4  -2 -17 289.446 300.553   3
  -4   2 -18 1143.94 304.260   3
  -4  -2 -18 1619.61 514.419   3
  -4  -2 -19 447.551 340.996   3
  -4  -2 -20-119.945 300.128   3
  -4  -2 -21 1493.29 547.389   3
  -4  -2 -22 2068.22 601.384   3
  -4  -2 -23 13012.1 1342.64   3
  -4  -2 -24 266.857 323.131   3
  -4  -2 -25 454.261 366.294   3
  -4  -2 -26 220.168 327.263   3
  -4  -3  26 2752.31 751.337   2
  -4  -3  25 1082.70 602.388   2
   4  -3 -25 542.895 503.525   3
  -4  -3  24 2750.44 676.407   2
   4  -3 -24 2882.30 767.911   3
  -4  -3  23 740.304 424.923   2
   4  -3 -23 407.555 388.620   3
  -4  -3  22 820.614 412.876   2
   4  -3 -22 515.526 515.406   3
  -4  -3  21 3736.35 748.524   2
   4  -3 -21 5450.93 871.382   3
  -4  -3  20 4550.34 779.802   2
   4  -3 -20 4790.89 842.217   3
  -4  -3  19 996.424 485.955   2
   4  -3 -19 518.486 376.044   3
  -4  -3  18 300.213 255.424   2
   4  -3 -18-279.812 264.705   3
  -4   3  17 2977.65 439.171   4
  -4  -3  17 2437.09 585.944   2
   4  -3 -17 2165.88 628.698   3
   4  -3 -16 11392.2 1240.43   3
  -4  -3  16 12017.8 1182.18   2
  -4  -3  15 199.947 299.094   2
   4  -3 -15 363.993 274.320   3
  -4  -3  14 2188.84 519.411   2
   4  -3 -14 1177.71 463.260   3
  -4  -3  13 5149.51 445.937   1
   4  -3 -13 3792.16 639.157   3
  -4  -3  13 3829.90 674.682   2
  -4  -3  12 24123.0 1025.03   1
   4  -3 -12 21892.9 1456.38   3
  -4  -3  11 5003.41 454.703   1
   4  -3 -11 3525.12 611.002   3
  -4  -3  10 211.601 128.719   1
   4  -3 -10 240.219 195.047   3
   4  -3  -9 10206.7 907.385   3
  -4  -3   9 12367.2 754.983   1
   4  -3  -8 23288.3 1362.40   3
   4   3  -8 21981.9 1006.94   1
  -4  -3   8 25138.6 1133.57   1
   4  -3  -7 25109.9 1450.92   3
   4   3  -7 27183.1 1136.68   1
   4   3  -6 1395.46 260.568   1
   4  -3  -6 1395.14 322.486   3
  -4  -3   6 1471.44 298.934   1
   4   3  -5 1923.31 312.880   1
   4  -3  -5 1657.31 372.842   3
   4   3  -4 21884.0 1085.23   1
   4  -3  -4 23694.5 1196.13   3
   4  -3  -3-0.15090 181.547   3
   4  -3  -2 1090.65 256.358   3
   4  -3  -1 21623.5 1035.48   3
   4  -3   0 31731.8 1253.24   3
  -4   3   0 25342.5 1094.36   3
  -4   3  -1 117.946 95.3920   3
   4  -3   1 372.540 161.555   3
  -4   3  -2 1106.21 270.027   1
  -4   3  -2 1485.88 245.278   3
  -4   3  -3 17389.6 776.814   3
  -4   3  -3 19340.5 1057.26   1
  -4   3  -4 17779.4 1013.25   1
  -4   3  -4 16743.7 734.978   3
  -4  -3  -4 16232.2 1146.40   3
  -4  -3  -5 19018.9 1220.21   3
  -4   3  -5 16937.6 715.794   3
  -4   3  -5 17299.2 984.645   1
  -4   3  -6 92.7509 182.636   1
  -4  -3  -6 227.598 218.361   3
  -4   3  -6 225.358 99.7238   3
  -4   3  -7 4208.44 481.872   1
  -4  -3  -7 3167.55 523.203   3
  -4   3  -7 2783.07 276.727   3
  -4   3  -8 9400.01 701.713   1
  -4  -3  -8 7700.37 829.569   3
  -4   3  -9 868.123 223.232   1
  -4  -3  -9 1059.95 343.041   3
  -4   3  -9 504.478 121.355   3
  -4   3  -9 580.769 153.795   3
  -4   3 -10 424.467 153.730   1
  -4   3 -10 174.169 112.612   3
  -4   3 -10 463.186 122.690   3
  -4  -3 -10 454.206 227.556   3
  -4  -3 -11 1450.32 389.815   3
  -4   3 -11 1743.36 194.357   3
  -4   3 -11 2273.45 363.140   1
  -4   3 -12 8669.62 673.746   1
  -4   3 -12 8243.49 428.157   3
  -4  -3 -12 8706.26 926.371   3
  -4  -3 -13 1033.25 364.374   3
  -4   3 -13 939.918 262.091   1
  -4  -3 -14 574.079 315.959   3
  -4  -3 -15 1803.37 488.651   3
  -4  -3 -16 23411.6 1647.72   3
  -4  -3 -17 4105.53 717.184   3
  -4  -3 -18 284.878 281.724   3
  -4  -3 -19 2844.44 706.218   3
  -4  -3 -20 4535.38 830.528   3
  -4  -3 -21 1102.59 517.182   3
  -4  -3 -22 555.769 422.458   3
  -4  -3 -23-439.262 446.885   3
  -4  -3 -24 3579.76 763.614   3
  -4  -4  24 1884.58 583.564   2
  -4  -4  23-1354.25 697.287   2
  -4  -4  22 5139.44 1014.47   2
   4  -4 -22 5786.32 999.368   3
  -4  -4  21 553.977 398.441   2
   4  -4 -21 1352.86 623.697   3
  -4  -4  20-516.418 401.805   2
   4  -4 -20-40.1177 274.623   3
  -4  -4  19-559.326 516.908   2
   4  -4 -19-298.359 391.325   3
   4  -4 -18 9181.16 1112.55   3
  -4  -4  18 9615.33 1147.65   2
  -4   4  17 145.352 223.320   4
  -4  -4  17-321.360 458.881   2
   4  -4 -17 220.079 390.827   3
  -4   4  16 139.577 224.850   4
  -4  -4  16 15.4603 363.876   2
   4  -4 -16 571.036 377.133   3
  -4  -4  15-638.402 516.444   2
   4  -4 -15 358.177 282.072   3
   4  -4 -14 42459.4 2237.20   3
  -4  -4  14 39683.8 2305.48   2
  -4  -4  13 2419.36 576.715   2
   4  -4 -13 2681.13 615.143   3
   4  -4 -12 1043.11 493.393   3
  -4  -4  12 1391.50 500.294   2
  -4  -4  11 709.958 279.879   2
   4  -4 -11 700.174 309.130   3
   4  -4 -10 47838.0 2302.42   3
  -4  -4  10 46404.6 2427.83   2
  -4  -4   9 1456.03 390.702   2
   4  -4  -9 1098.38 342.328   3
   4  -4  -8 180.645 210.422   3
  -4  -4   8 281.055 276.344   2
   4  -4  -7 1732.83 405.514   3
  -4  -4   7 2274.94 486.457   2
   4  -4  -6 23704.0 1446.13   3
   4  -4  -5 1899.00 434.778   3
   4  -4  -4 27.7267 153.192   3
   4  -4  -3 179.719 197.194   3
   4  -4  -2 23468.6 1192.63   3
   4  -4  -1 16883.7 985.528   3
  -4  -4   1 17755.6 1177.57   3
   4  -4   0 8882.11 664.081   3
  -4  -4   0 7813.53 792.739   3
  -4   4  -1 1029.23 234.676   3
  -4  -4  -1 1692.56 422.761   3
   4  -4   1 2073.43 338.397   3
   4  -4   2 11694.2 746.366   3
  -4   4  -2 8577.76 573.630   3
  -4  -4  -2 8687.18 886.526   3
  -4   4  -3 8795.25 544.792   3
  -4   4  -3 9665.80 845.621   1
  -4  -4  -3 9846.35 928.044   3
  -4  -4  -4 294.360 224.423   3
  -4   4  -4-150.835 154.595   1
  -4   4  -5 1550.77 351.996   1
  -4  -4  -5 932.220 323.788   3
  -4   4  -6 19351.8 1120.90   1
  -4  -4  -6 15838.4 1245.05   3
  -4   4  -7 405.768 192.043   1
  -4  -4  -7 475.299 319.456   3
  -4  -4  -8 62.0797 223.772   3
  -4   4  -8 539.590 259.868   1
  -4  -4  -9 1367.38 406.682   3
  -4   4  -9 1146.65 298.054   1
  -4   4 -10 2760.57 377.822   1
  -4  -4 -10 3267.18 579.676   3
  -4  -4 -11 1499.37 404.776   3
  -4  -4 -12 2165.93 477.134   3
  -4  -4 -13 5499.88 804.310   3
  -4  -4 -14 11414.4 1155.54   3
  -4  -4 -15 1696.49 528.512   3
  -4  -4 -16 26.1439 260.093   3
  -4  -4 -17 2784.26 634.132   3
  -4  -4 -18 11999.2 1277.55   3
  -4  -4 -19 119.870 329.015   3
  -4  -4 -20-54.7670 293.743   3
  -4  -4 -21-22.7340 407.427   3
   4  -5 -20 2748.80 742.311   3
  -4  -5  19 1616.40 708.413   2
   4  -5 -19-107.706 299.284   3
  -4  -5  18-362.617 421.497   2
   4  -5 -18-515.288 385.521   3
  -4   5  17 5307.78 769.565   4
  -4  -5  17 5225.38 1048.88   2
   4  -5 -17 3634.53 852.267   3
  -4   5  16 2855.38 490.983   4
  -4  -5  16 3992.23 922.981   2
   4  -5 -16 3087.19 792.974   3
  -4   5  15 2135.95 470.064   4
  -4  -5  15 1317.35 405.899   2
   4  -5 -15 1325.48 532.918   3
  -4   5  14 196.580 240.532   4
  -4  -5  14 514.670 464.087   2
   4  -5 -14 313.562 430.174   3
  -4  -5  13 1056.48 531.084   2
   4  -5 -13 2029.74 514.839   3
  -4  -5  12 4521.91 822.919   2
   4  -5 -12 2208.08 759.053   3
  -4  -5  11 681.757 419.105   2
   4  -5 -11 681.315 317.741   3
  -4  -5  10 983.623 580.154   2
   4  -5 -10-359.969 366.955   3
   4  -5  -9 10538.5 1080.93   3
  -4  -5   9 10173.3 1248.99   2
   4  -5  -8 8881.47 936.862   3
  -4  -5   8 8514.57 1121.44   2
   4  -5  -7 10115.3 978.297   3
  -4  -5   7 9199.12 1171.09   2
  -4  -5   6 746.455 282.680   3
   4  -5  -6 662.296 315.035   3
  -4  -5   6 394.050 352.657   2
   4  -5  -5 8526.11 847.977   3
  -4  -5   5 9521.46 1137.86   2
  -4  -5   5 9206.68 850.138   3
   4  -5  -4 7046.30 786.284   3
  -4  -5   4 5816.67 856.414   2
   4  -5  -3 5027.81 608.462   3
  -4  -5   3 5948.74 674.495   3
  -4  -5   3 5123.02 822.870   2
  -4  -5   2 31.9564 213.352   3
   4  -5  -2 519.436 248.857   3
  -4  -5   2 779.061 404.808   2
  -4  -5   1 22452.7 1607.93   2
  -4  -5   1 21069.5 1378.76   3
   4  -5  -1 21908.4 1192.72   3
  -4  -5   0 619.600 310.871   3
  -4  -5   0 563.282 291.336   2
   4  -5   0 804.337 244.490   3
  -4  -5  -1 5583.50 751.198   2
  -4  -5  -1 7191.20 806.491   3
  -4  -5  -2 571.829 273.124   3
  -4  -5  -2 346.099 258.594   2
  -4   5  -3 6465.78 826.908   1
  -4  -5  -3 8293.05 897.903   3
  -4  -5  -3 6646.49 818.363   2
  -4   5  -4 162.249 181.144   1
  -4  -5  -4 216.509 234.963   3
  -4  -5  -4 356.022 342.513   2
  -4  -5  -5 4687.00 699.482   3
  -4   5  -5 5111.86 681.295   1
  -4  -5  -5 5547.16 732.720   2
  -4  -5  -6 1650.73 438.042   3
  -4  -5  -6 1300.46 442.067   2
  -4  -5  -7 6852.17 789.914   2
  -4  -5  -7 6745.18 868.621   3
  -4  -5  -8 6235.37 837.555   3
  -4  -5  -8 7737.84 800.703   2
  -4  -5  -9 4304.82 719.999   3
  -4  -5  -9 5904.79 702.396   2
  -4  -5 -10-18.0038 287.127   3
  -4  -5 -11 2004.37 568.316   3
  -4  -5 -12 2149.35 506.107   3
  -4  -5 -13 1383.73 458.669   3
  -4  -5 -14-175.089 314.083   3
  -4  -5 -15 4320.44 813.064   3
  -4  -5 -16 1799.78 606.843   3
  -4  -5 -17 4623.82 920.323   3
  -4  -5 -18 129.188 419.798   3
  -4   6  16-121.439 379.313   4
   4  -6 -16 315.356 417.674   3
  -4   6  15 1648.37 532.526   4
   4  -6 -15 1774.73 709.441   3
  -4   6  14 823.489 434.039   4
   4  -6 -14-287.321 365.268   3
  -4   6  13 282.861 361.342   4
  -4  -6  13 866.853 756.789   2
   4  -6 -13-422.667 336.002   3
  -4   6  12-143.290 320.037   4
  -4  -6  12-510.838 487.605   2
   4  -6 -12-76.0610 356.557   3
  -4   6  11 7855.74 1048.01   4
   4  -6 -11 7880.99 1000.69   3
  -4  -6  11 6932.30 1132.07   2
  -4  -6  10-1876.71 750.760   2
   4  -6 -10 7.25277 272.268   3
  -4  -6   9 4777.31 1001.65   2
   4  -6  -9 1865.13 619.268   3
  -4  -6   8 2631.74 782.570   2
   4  -6  -8 1815.81 528.575   3
  -4  -6   7 7729.06 1177.90   2
  -4  -6   6 775.477 486.050   2
  -4  -6   5 15149.0 1573.43   2
  -4  -6   4-189.631 340.774   2
  -4  -6   3 1220.13 556.315   2
  -4  -6   2 4998.16 902.895   2
  -4  -6   1 4182.48 761.498   2
  -4  -6   0-58.6445 289.454   3
  -4  -6   0 224.232 445.206   2
  -4  -6  -1 7430.68 865.662   3
  -4  -6  -1 7240.86 955.805   2
  -4  -6  -2 1746.71 450.414   3
  -4  -6  -2 1544.83 578.831   2
  -4  -6  -3 8122.79 938.421   3
  -4  -6  -3 8095.89 970.379   2
  -4  -6  -4-135.858 310.523   3
  -4  -6  -4 258.406 398.015   2
  -4  -6  -5 2306.82 537.877   3
  -4  -6  -5 1700.24 508.233   2
  -4  -6  -6-172.396 311.038   3
  -4  -6  -6-318.053 303.874   2
  -4  -6  -7 4139.78 737.066   3
  -4  -6  -8-103.794 330.143   3
  -4  -6  -9 353.327 335.670   3
  -4  -6 -10 753.334 271.970   3
  -4  -6 -11 1277.10 453.947   3
  -4  -6 -12 1658.98 503.162   3
  -4  -6 -13 2358.82 607.632   3
  -4  -6 -14 523.230 396.837   3
  -4  -7   5-733.724 656.094   2
  -4  -7   4 3744.03 925.589   2
  -4  -7   3 1476.84 632.633   2
  -4  -7   2 31.5056 389.136   2
  -4  -7   1 233.373 526.500   2
  -4  -7   0 4556.52 904.482   2
  -4  -7  -1 1868.73 623.308   2
  -4  -7  -2 365.129 357.244   2
  -4  -7  -9-311.859 283.608   3
  -4  -7 -10-1133.02 469.717   3
   5   0 -29-47.4052 397.221   3
   5   0 -28-191.357 308.540   3
   5   0 -27 6762.93 1016.81   3
   5   0 -26 335.107 435.057   3
   5   0 -25-27.1925 302.239   3
   5   0 -24 42.9595 287.534   3
   5   0 -23 13686.2 1313.82   3
   5   0 -22-334.164 362.461   3
   5   0 -21 294.553 265.208   3
   5   0 -20 160.862 289.398   3
   5   0 -19 13118.5 1178.35   3
   5   0 -18 205.131 187.673   3
   5   0 -17 2329.96 490.185   3
   5   0 -16-26.6905 187.115   3
   5   0 -15 49938.2 2173.05   3
   5   0 -14 227.535 263.542   3
   5   0 -13 6810.43 745.715   3
   5   0 -12 53.0871 167.007   3
   5   0 -11 86856.8 2876.13   3
   5   0 -10-3.74781 148.926   3
   5   0  -9 31084.1 1521.65   3
   5   0  -8-89.7400 204.214   3
  -5   0   8-7.66551 193.808   1
   5   0  -7 85542.7 2728.66   3
  -5   0   7 89422.9 2802.89   1
   5   0  -6 99.9645 187.920   3
  -5   0   6-133.367 152.893   1
  -5   0   5 25935.6 1314.06   1
  -5   0   4 144.233 173.099   1
  -5   0   3 53743.0 1954.94   1
  -5   0   2 13.5536 161.505   1
  -5   0   1 2085.47 370.670   1
  -5   0   0 269.134 209.412   1
  -5   0  -1 21493.7 1132.82   1
  -5   0  -2-1.11129 137.096   1
  -5   0  -3 22105.0 1147.92   1
  -5   0  -4 262.561 203.497   1
  -5   0  -5 58177.0 2079.11   1
  -5   0  -6-165.347 161.058   1
  -5   0  -7 8310.73 733.476   1
  -5   0  -8 329.316 230.768   1
  -5   0  -9 20510.2 1260.97   1
  -5   0 -10 230.494 192.579   1
  -5   0 -11 338.731 285.895   3
  -5   0 -12-12.0433 189.289   3
  -5   0 -13 5489.55 663.932   3
  -5   0 -14-141.658 177.773   3
  -5   0 -15 118.242 207.643   3
  -5   0 -16-30.3207 201.964   3
  -5   0 -17 20805.9 1362.81   3
  -5   0 -18-14.6500 205.963   3
  -5   0 -19 783.169 306.091   3
  -5   0 -20-34.0096 209.770   3
  -5   0 -21 22139.9 1500.12   3
  -5   0 -22-365.074 247.644   3
  -5   0 -23 328.410 329.923   3
  -5   0 -24 304.905 243.673   3
  -5   0 -25 9593.24 1076.06   3
  -5   0 -26 155.566 268.714   3
   5   1 -28 3194.06 719.626   3
   5  -1 -28 2506.17 744.423   3
   5   1 -27 215.839 282.711   3
   5  -1 -27 125.792 406.070   3
   5   1 -26 1145.14 437.862   3
   5  -1 -26 819.358 444.499   3
   5   1 -25 739.923 293.433   3
   5  -1 -25 336.014 343.939   3
   5   1 -24 2175.62 602.653   3
   5  -1 -24 3322.10 677.837   3
   5   1 -23-214.783 288.607   3
  -5  -1  23 171.055 310.916   2
   5  -1 -23-213.115 337.509   3
   5   1 -22 3524.53 660.654   3
  -5  -1  22 3587.35 637.599   2
   5  -1 -22 3752.85 759.402   3
   5  -1 -21 12264.7 1342.43   3
  -5  -1  21 14487.3 1218.97   2
   5   1 -21 15747.2 1279.85   3
   5   1 -20 6534.06 821.339   3
   5  -1 -20 4549.70 809.192   3
   5   1 -19 641.143 347.395   3
   5  -1 -19 695.654 365.364   3
   5   1 -18 351.919 244.336   3
   5  -1 -18 5.32889 330.764   3
   5   1 -17 8264.30 856.641   3
   5  -1 -17 9747.17 991.999   3
  -5  -1  16 349.642 222.417   1
   5   1 -16-76.0190 240.112   3
   5  -1 -16 66.3657 277.874   3
   5   1 -15 4019.19 620.071   3
  -5  -1  15 4115.19 656.558   1
   5  -1 -15 5193.18 691.373   3
   5   1 -14 339.031 288.191   3
  -5  -1  14 146.981 197.620   1
   5  -1 -14-0.24958 205.874   3
  -5  -1  14 148.861 112.877   4
  -5  -1  13 32402.4 1131.22   4
   5   1 -13 33701.1 1657.10   3
   5  -1 -13 30693.1 1693.32   3
  -5  -1  13 30824.5 1644.32   1
   5   1 -12 10049.7 881.010   3
   5  -1 -12 10144.6 893.122   3
  -5  -1  12 9780.27 842.549   1
  -5  -1  12 8860.74 536.644   4
   5  -1 -11 6906.51 757.373   3
  -5  -1  11 7552.32 731.447   1
   5   1 -11 7504.53 732.120   3
   5   1 -10 16900.5 1112.20   3
   5  -1 -10 19352.6 1232.70   3
  -5  -1  10 17211.3 1072.99   1
  -5  -1   9 12053.0 881.389   1
   5  -1  -9 14072.5 1004.79   3
  -5  -1   8 37132.7 1561.89   1
   5  -1  -8 40191.2 1740.52   3
  -5  -1   7 856.886 217.887   1
   5  -1  -7 1006.93 280.139   3
   5  -1  -6 5006.39 556.485   3
  -5  -1   6 4428.47 491.468   1
  -5  -1   5 37711.3 1525.22   1
   5  -1  -5 39156.8 1634.39   3
  -5  -1   4 12479.1 824.770   1
  -5   1   4 12642.9 948.142   1
   5  -1  -4 14571.5 915.575   3
  -5  -1   3 7119.47 619.067   1
   5  -1  -3 6755.45 630.473   3
  -5   1   3 6151.53 642.031   1
  -5  -1   2 1590.06 304.708   1
  -5   1   2 1388.43 352.225   1
  -5  -1   1 57607.3 1986.27   1
  -5   1   1 58257.4 2051.10   1
  -5  -1   0 32128.2 1426.20   1
  -5   1   0 34442.9 1487.76   1
  -5  -1  -1 6868.24 641.637   1
  -5   1  -1 5379.77 554.441   1
  -5  -1  -2 82596.2 2638.57   1
  -5   1  -2 87533.8 2609.51   1
  -5  -1  -3 11176.9 850.803   1
  -5   1  -3 9802.74 761.453   1
  -5  -1  -4 110852. 3255.71   1
  -5   1  -4 109556. 3058.12   1
  -5  -1  -5 6280.48 661.457   1
  -5   1  -5 7178.62 644.525   1
  -5   1  -6 16433.6 997.145   1
  -5  -1  -6 17554.9 1176.43   1
  -5   1  -7 4928.57 548.431   1
  -5  -1  -7 5990.64 659.331   1
  -5   1  -8 37550.6 1629.17   1
  -5  -1  -8 40875.2 1885.76   1
  -5   1  -9 9371.13 775.106   1
  -5  -1 -10 356.437 177.538   3
  -5   1 -10 96.6966 139.973   1
  -5  -1 -11 7827.73 792.058   3
  -5   1 -11 8151.58 721.315   3
  -5   1 -11 7022.10 705.241   1
  -5  -1 -12 2974.46 561.518   3
  -5   1 -12 2769.28 413.432   3
  -5   1 -12 2689.16 463.090   1
  -5   1 -13 15.0635 141.536   3
  -5  -1 -13-40.1140 212.315   3
  -5  -1 -14 4917.55 676.261   3
  -5   1 -14 4027.27 541.217   3
  -5   1 -15 5898.62 646.854   3
  -5  -1 -15 6423.36 833.203   3
  -5   1 -16 12864.4 968.349   3
  -5  -1 -16 11805.7 1149.27   3
  -5   1 -17-65.8712 156.521   3
  -5  -1 -17 669.166 324.219   3
  -5   1 -18 1062.22 288.221   3
  -5  -1 -18 811.498 388.835   3
  -5   1 -19-362.214 280.785   3
  -5  -1 -19 30.8105 321.676   3
  -5   1 -20 11862.5 994.485   3
  -5  -1 -20 9336.76 1042.25   3
  -5   1 -21 1370.78 355.239   3
  -5  -1 -21 2017.36 537.417   3
  -5   1 -22 17.0143 288.316   3
  -5  -1 -22 3.73998 292.437   3
  -5  -1 -23 5830.09 911.879   3
  -5  -1 -24 4363.99 766.738   3
  -5  -1 -25 1251.12 438.628   3
  -5  -1 -26-335.942 410.337   3
  -5  -1 -27 164.379 285.358   3
  -5  -1 -28 1182.54 540.997   3
   5  -2 -26 6907.94 1114.35   3
   5  -2 -25 383.152 423.743   3
   5   2 -24 2775.31 610.367   3
  -5  -2  24 2718.45 665.116   2
   5  -2 -24 4178.86 812.059   3
   5   2 -23 224.282 266.188   3
  -5  -2  23 459.799 378.733   2
   5  -2 -23-21.0517 353.579   3
   5   2 -22 3214.14 662.512   3
  -5  -2  22 3196.58 648.061   2
   5  -2 -22 3437.78 791.506   3
   5   2 -21 540.596 326.100   3
  -5  -2  21 773.248 431.861   2
   5  -2 -21 1338.35 491.973   3
  -5  -2  20 1909.06 528.400   2
   5   2 -20 1611.52 455.713   3
   5  -2 -20 2148.05 607.680   3
   5   2 -19 1690.24 435.094   3
   5  -2 -19 835.602 425.482   3
  -5  -2  19 1675.60 496.334   2
   5   2 -18 3053.61 583.964   3
   5  -2 -18 3083.94 687.592   3
  -5  -2  17 5577.70 618.496   1
   5   2 -17 6332.99 770.939   3
   5  -2 -17 4864.35 819.438   3
  -5  -2  16 7209.50 691.910   1
   5  -2 -16 6919.03 901.623   3
  -5  -2  15 1183.87 251.432   1
   5  -2 -15 1235.05 360.896   3
  -5  -2  14 24370.1 1244.12   1
   5  -2 -14 23069.0 1604.09   3
  -5  -2  13 3528.05 464.020   1
   5  -2 -13 3880.57 607.894   3
  -5  -2  12 4547.60 508.259   1
   5  -2 -12 4415.04 666.931   3
  -5  -2  11 217.874 155.045   1
   5  -2 -11-104.386 182.522   3
  -5  -2  10 25629.6 1214.75   1
   5  -2 -10 25813.1 1501.71   3
  -5  -2   9 3062.26 405.718   1
   5  -2  -9 2833.22 474.599   3
  -5  -2   8 17455.7 983.137   1
   5  -2  -8 16802.7 1182.29   3
  -5  -2   7 305.953 136.290   1
   5  -2  -7 515.844 225.384   3
  -5  -2   6 71321.9 2275.64   1
   5  -2  -6 77049.7 2519.29   3
  -5  -2   5 6430.89 587.672   1
   5  -2  -5 7272.13 684.949   3
  -5  -2   4 10428.6 775.881   1
   5  -2  -4 12609.1 867.293   3
  -5  -2   3 6849.53 634.215   1
   5  -2  -3 7014.88 631.308   3
  -5  -2   2 53457.4 1978.54   1
  -5   2   2 54179.1 2132.78   1
   5  -2  -2 54997.0 1924.57   3
  -5   2   1 695.764 258.514   1
   5  -2  -1 462.869 211.516   3
  -5  -2   1 802.341 257.885   1
  -5  -2   0 23952.9 1292.77   1
  -5   2   0 22408.3 1231.97   1
  -5   2  -1 1788.73 371.850   1
  -5  -2  -1 1399.17 313.102   1
  -5   2  -2 235238. 5144.77   3
  -5   2  -2 220055. 5218.98   1
  -5  -2  -2 228026. 5556.65   1
  -5   2  -3 3964.52 498.307   1
  -5  -2  -3 3822.64 532.036   1
  -5   2  -3 3893.39 446.221   3
  -5   2  -4 1134.88 306.248   1
  -5   2  -4 1205.43 278.359   3
  -5  -2  -4 1256.89 294.939   1
  -5   2  -5 15717.7 925.997   3
  -5   2  -5 16263.4 995.222   1
  -5   2  -6 107629. 3080.59   1
  -5   2  -6 108055. 2956.68   3
  -5   2  -7 1119.47 283.375   1
  -5   2  -7 933.181 263.578   3
  -5   2  -8 26287.8 1316.69   1
  -5  -2  -8 28221.1 1583.68   3
  -5   2  -9 1224.66 293.545   1
  -5  -2  -9 945.427 320.233   3
  -5   2 -10 29207.5 1431.77   1
  -5  -2 -10 29585.3 1671.80   3
  -5  -2 -11 2379.02 524.537   3
  -5   2 -11 2374.63 358.433   3
  -5   2 -11 2569.94 404.763   1
  -5  -2 -12 623.279 338.254   3
  -5   2 -12 451.952 201.789   3
  -5   2 -12 372.964 213.414   1
  -5  -2 -13 715.649 333.619   3
  -5   2 -13 252.132 166.263   3
  -5   2 -13 288.267 220.431   1
  -5   2 -14 13300.3 865.612   3
  -5  -2 -14 12885.4 1179.33   3
  -5   2 -15 493.476 209.798   3
  -5  -2 -15 42.1126 282.245   3
  -5   2 -16-53.6867 151.960   3
  -5  -2 -16-157.059 320.726   3
  -5   2 -17 38.4077 162.735   3
  -5  -2 -17-79.1885 323.316   3
  -5  -2 -18 20881.7 1600.58   3
  -5  -2 -19 1795.83 534.040   3
  -5  -2 -20 590.975 359.579   3
  -5  -2 -21 3.04867 256.411   3
  -5  -2 -22 5921.18 949.975   3
  -5  -2 -23 89.7289 306.201   3
  -5  -2 -24 1823.70 590.964   3
  -5  -2 -25 420.277 390.198   3
  -5  -2 -26 5225.14 967.266   3
  -5  -3  26 292.859 527.022   2
  -5  -3  25 1678.92 628.134   2
  -5  -3  24 1408.75 622.728   2
   5  -3 -24 739.657 424.136   3
  -5  -3  23 1167.09 668.707   2
   5  -3 -23 1840.69 640.803   3
  -5  -3  22 1919.95 647.161   2
   5  -3 -22 947.456 501.720   3
  -5  -3  21 5551.53 898.235   2
   5  -3 -21 4215.37 887.592   3
  -5  -3  20 358.915 316.124   2
   5  -3 -20 121.055 396.828   3
  -5  -3  19-230.991 338.294   2
   5  -3 -19 494.200 371.369   3
  -5  -3  18 4383.58 786.917   2
   5  -3 -18 2924.97 761.028   3
   5  -3 -17 7524.95 1096.56   3
  -5  -3  17 8449.54 1027.12   2
   5  -3 -16 9592.39 1084.98   3
  -5  -3  16 9230.88 1068.02   2
   5  -3 -15 635.349 339.357   3
   5  -3 -14-398.857 366.044   3
  -5  -3  13 18641.2 1002.22   1
   5  -3 -13 16149.5 1335.88   3
  -5  -3  12 14930.2 908.332   1
   5  -3 -12 11719.5 1170.87   3
   5  -3 -11 1387.46 416.818   3
  -5  -3  11 1556.19 309.980   1
   5  -3 -10 764.890 320.716   3
  -5  -3  10 616.532 198.201   1
  -5  -3   9 24141.9 1237.49   1
   5  -3  -9 24469.7 1461.71   3
  -5  -3   8 4698.79 539.609   1
   5  -3  -8 4479.94 620.935   3
  -5  -3   7 352.005 157.767   1
   5  -3  -7 243.086 255.942   3
   5  -3  -6 16408.9 1138.42   3
  -5  -3   6 18674.3 1110.18   1
   5  -3  -5 15250.8 1069.09   3
  -5  -3   5 16716.9 1064.39   1
   5  -3  -4 12129.9 903.739   3
  -5  -3   4 13441.4 960.454   1
   5  -3  -3 7880.10 708.342   3
  -5  -3   3 8022.79 772.419   1
   5  -3  -2 3055.50 445.619   3
   5  -3  -1 20155.9 1094.14   3
   5  -3   0 17355.5 988.257   3
  -5   3   0 16942.2 1155.05   1
  -5   3  -1 15891.8 1095.54   1
  -5   3  -2 224.110 195.722   1
  -5   3  -3 18719.6 978.851   3
  -5   3  -3 18431.1 1123.47   1
  -5   3  -4 13238.5 936.288   1
  -5   3  -4 13081.7 827.751   3
  -5   3  -5 7314.29 687.237   1
  -5   3  -5 7596.24 617.219   3
  -5  -3  -5 7905.59 815.522   3
  -5   3  -6 7600.53 716.679   1
  -5   3  -6 6246.59 597.849   3
  -5  -3  -6 6896.92 787.090   3
  -5   3  -7 9454.01 797.341   1
  -5   3  -7 8710.69 742.223   3
  -5  -3  -7 7794.26 860.662   3
  -5   3  -8 8435.36 788.813   3
  -5  -3  -8 7075.87 870.050   3
  -5   3  -9 4936.18 558.927   1
  -5  -3  -9 3743.61 638.666   3
  -5   3 -10 1415.77 358.655   1
  -5  -3 -10 1256.24 395.075   3
  -5   3 -11 24403.9 1283.42   1
  -5  -3 -11 21452.7 1540.24   3
  -5   3 -11 21827.5 961.824   3
  -5  -3 -12 1407.19 426.018   3
  -5   3 -12 1219.71 317.339   1
  -5  -3 -13 2735.93 588.856   3
  -5   3 -13 1785.29 344.995   1
  -5  -3 -14-125.641 277.754   3
  -5   3 -14-18.5826 194.762   1
  -5  -3 -15 12215.4 1217.27   3
  -5  -3 -16 242.007 347.639   3
  -5  -3 -17 1008.65 526.658   3
  -5  -3 -18 932.252 387.677   3
  -5  -3 -19 4538.92 823.865   3
  -5  -3 -20 7069.75 1076.90   3
  -5  -3 -21 707.206 351.004   3
  -5  -3 -22 2245.54 670.307   3
  -5  -3 -23 3582.73 798.521   3
  -5  -4  23 1390.79 582.283   2
  -5  -4  22 182.399 508.939   2
   5  -4 -22 343.849 519.377   3
  -5  -4  21 874.216 609.686   2
   5  -4 -21-306.295 334.561   3
  -5  -4  20 818.191 445.266   2
   5  -4 -20 1498.09 552.017   3
   5  -4 -19 13791.9 1427.76   3
  -5  -4  19 11825.6 1364.12   2
  -5  -4  18 63.8235 597.525   2
   5  -4 -18 1462.15 533.514   3
  -5  -4  17 510.757 370.565   2
   5  -4 -17 194.710 300.095   3
  -5  -4  16 403.731 382.354   2
   5  -4 -16-11.3929 239.098   3
   5  -4 -15 22620.5 1752.08   3
  -5  -4  15 18626.3 1674.53   2
  -5  -4  14 1155.04 497.691   2
   5  -4 -14 336.721 356.344   3
   5  -4 -13 641.541 301.546   3
  -5  -4  13 67.1189 311.743   2
   5  -4 -12 1462.14 561.874   3
  -5  -4  12 3484.04 739.915   2
   5  -4 -11 7923.36 912.630   3
  -5  -4  11 6827.95 961.570   2
   5  -4 -10 681.155 341.451   3
   5  -4  -9 373.318 328.243   3
   5  -4  -8 118.298 184.575   3
   5  -4  -7 39010.9 1984.23   3
   5  -4  -6 135.980 202.005   3
   5  -4  -5 1777.14 431.633   3
   5  -4  -4 2177.06 414.755   3
   5  -4  -3 21485.6 1231.46   3
   5  -4  -2 178.016 151.845   3
   5  -4  -1 4227.03 522.533   3
   5  -4   0 1187.87 273.973   3
   5  -4   1 14774.7 977.865   3
  -5   4  -1 13606.8 1135.88   1
  -5  -4  -2 533.253 302.840   3
  -5   4  -2 712.477 291.796   1
  -5   4  -3 2856.55 504.308   1
  -5  -4  -3 3076.24 538.710   3
  -5   4  -4-114.111 180.715   1
  -5  -4  -4-147.955 249.983   3
  -5  -4  -5 1569.37 464.819   3
  -5   4  -5 1756.18 361.436   1
  -5   4  -6 335.055 226.707   1
  -5  -4  -6 187.972 280.923   3
  -5  -4  -7 1928.95 513.272   3
  -5   4  -7 2541.38 463.381   1
  -5  -4  -8-145.718 288.748   3
  -5   4  -8 515.149 234.436   1
  -5   4  -9 15254.6 1060.55   1
  -5  -4  -9 10966.1 1130.73   3
  -5   4 -10 2359.50 387.029   1
  -5  -4 -10 2111.13 552.761   3
  -5  -4 -11 6781.79 882.088   3
  -5  -4 -12 2811.02 602.035   3
  -5  -4 -13 6867.38 950.710   3
  -5  -4 -14 549.369 426.418   3
  -5  -4 -15 690.323 379.048   3
  -5  -4 -16 978.414 341.385   3
  -5  -4 -17 11064.7 1237.08   3
  -5  -4 -18 717.683 334.787   3
  -5  -4 -19 1549.24 546.607   3
  -5  -4 -20 1732.05 705.886   3
   5  -5 -19-478.164 419.593   3
  -5  -5  18 2141.46 755.800   2
   5  -5 -18 1396.53 636.677   3
  -5  -5  17 2891.95 746.645   2
   5  -5 -17 540.512 589.702   3
  -5   5  16 1810.46 476.461   4
  -5  -5  16 973.096 501.255   2
   5  -5 -16 453.605 543.644   3
  -5  -5  15 1280.37 529.611   2
   5  -5 -15 1200.39 567.159   3
  -5  -5  14 5206.30 938.198   2
   5  -5 -14 6744.72 983.180   3
  -5  -5  13 4630.86 913.494   2
   5  -5 -13 2631.11 790.194   3
   5  -5 -12 16842.6 1434.50   3
  -5  -5  12 12965.4 1459.55   2
  -5  -5  11-430.965 466.414   2
   5  -5 -11 211.201 334.037   3
  -5  -5  10 2707.30 670.726   2
   5  -5 -10 1173.61 485.369   3
   5  -5  -9 13780.4 1297.13   3
  -5  -5   9 16821.9 1623.00   2
   5  -5  -8 3195.23 686.763   3
  -5  -5   8 5410.53 962.005   2
   5  -5  -7 221.030 222.602   3
  -5  -5   7-37.8602 340.072   2
   5  -5  -6 7453.30 836.652   3
  -5  -5   6 7832.42 1096.97   2
   5  -5  -5 8518.97 848.320   3
  -5  -5   5 8854.27 1139.48   2
   5  -5  -4 17220.2 1215.02   3
  -5  -5   4 18638.3 1601.09   2
  -5  -5   4 20184.5 1377.31   3
  -5  -5   3 332.441 268.350   3
   5  -5  -3 550.541 268.711   3
  -5  -5   3-47.4176 360.770   2
  -5  -5   2 2187.04 495.148   3
   5  -5  -2 1481.36 377.014   3
  -5  -5   2 1327.71 514.620   2
  -5  -5   1 518.593 309.109   3
   5  -5  -1 598.138 273.756   3
  -5  -5   1 396.518 477.462   2
  -5  -5   0 34906.4 1925.44   3
  -5  -5  -1 112.790 262.547   3
  -5  -5  -2-321.215 348.694   3
  -5   5  -2-78.6585 268.529   1
  -5  -5  -3 2961.31 586.454   3
  -5   5  -3 2213.18 470.855   1
  -5   5  -4 3575.08 589.329   1
  -5  -5  -4 4009.76 720.735   3
  -5  -5  -5 854.825 337.713   3
  -5   5  -5 1259.44 355.721   1
  -5  -5  -6 677.091 392.711   3
  -5  -5  -7 2305.80 576.837   3
  -5  -5  -7 1871.20 447.731   2
  -5  -5  -8 4308.84 756.373   3
  -5  -5  -8 4024.49 602.935   2
  -5  -5  -9 230.786 340.814   3
  -5  -5  -9 647.298 298.072   2
  -5  -5 -10-52.3308 262.790   3
  -5  -5 -11-499.453 352.508   3
  -5  -5 -12 8308.92 1031.86   3
  -5  -5 -13-571.220 405.620   3
  -5  -5 -14 371.971 307.346   3
  -5  -5 -15 101.194 303.253   3
  -5  -5 -16 5027.33 939.543   3
  -5  -5 -17-253.453 418.808   3
  -5   6  16-9.77930 301.848   4
   5  -6 -16 209.090 365.103   3
  -5   6  15 331.228 329.814   4
   5  -6 -15 1497.60 584.759   3
  -5   6  14 954.846 411.420   4
   5  -6 -14 150.692 412.331   3
  -5   6  13 673.218 453.542   4
   5  -6 -13-534.448 387.000   3
  -5  -6  12 1126.97 569.801   2
   5  -6 -12-346.308 358.154   3
  -5  -6  11 95.7277 391.856   2
   5  -6 -11 257.995 376.380   3
  -5  -6  10 1244.12 727.248   2
   5  -6 -10 1232.10 409.148   3
  -5  -6   9 326.743 465.669   2
   5  -6  -9 787.747 414.251   3
  -5  -6   8 4047.03 929.137   2
  -5  -6   7 464.087 580.816   2
  -5  -6   6 9612.37 1339.88   2
  -5  -6   5-254.512 474.132   2
  -5  -6   4 2099.70 611.079   2
  -5  -6   3 4312.65 876.809   2
  -5  -6   2 10594.5 1361.16   2
  -5  -6   1 44.3440 359.124   2
  -5  -6   0 1227.16 428.949   3
  -5  -6   0 551.998 368.712   2
  -5  -6  -1 554.257 329.502   3
  -5  -6  -1 1632.32 610.174   2
  -5  -6  -2 2752.23 612.948   3
  -5  -6  -2 4909.72 887.820   2
  -5  -6  -3-487.429 314.370   3
  -5  -6  -3-717.691 428.087   2
  -5  -6  -4 1720.67 545.877   3
  -5  -6  -4 2341.93 578.518   2
  -5  -6  -5 1061.03 414.089   3
  -5  -6  -5 339.172 343.579   2
  -5  -6  -6 5295.91 842.239   3
  -5  -6  -6 5296.80 813.583   2
  -5  -6  -7 1161.07 448.636   3
  -5  -6  -8 2020.80 537.888   3
  -5  -6  -9 530.001 341.292   3
  -5  -6 -10 4173.32 774.083   3
  -5  -6 -11 2490.07 645.255   3
  -5  -6 -12-480.534 422.253   3
  -5  -6 -13 1732.36 617.269   3
  -5  -7   4 298.792 562.705   2
  -5  -7   3 3949.12 1092.75   2
  -5  -7   2-306.659 411.839   2
  -5  -7   1 375.211 514.045   2
  -5  -7   0 3097.43 823.442   2
  -5  -7  -1 558.924 567.487   2
  -5  -7  -2 958.623 559.666   2
  -5  -7  -8 1719.06 562.949   3
   6   0 -28 2163.91 679.012   3
   6   0 -27-156.132 417.070   3
   6   0 -26 905.918 467.497   3
   6   0 -25-453.276 409.666   3
   6   0 -24 1801.41 644.850   3
   6   0 -23-396.441 420.424   3
   6   0 -22 1551.90 493.880   3
   6   0 -21-207.559 356.004   3
   6   0 -20 5389.72 796.659   3
   6   0 -19 568.631 352.053   3
   6   0 -18 6964.22 860.959   3
   6   0 -17-635.264 380.338   3
   6   0 -16 657.620 298.828   3
   6   0 -15 27.0551 229.078   3
   6   0 -14 18558.1 1317.36   3
   6   0 -13 17.6325 183.381   3
  -6   0  12 1677.54 419.558   1
   6   0 -12 1865.17 438.582   3
   6   0 -11 192.834 203.945   3
  -6   0  11 76.5156 237.692   1
   6   0 -10 19250.8 1264.75   3
  -6   0  10 16645.0 1248.26   1
  -6   0   9-401.080 245.778   1
   6   0  -9 124.969 173.501   3
   6   0  -8 58930.2 2305.49   3
  -6   0   8 57793.0 2333.16   1
  -6   0   7-277.085 227.532   1
   6   0  -7-144.422 186.753   3
  -6   0   6 26966.4 1467.96   1
  -6   0   5 65.8386 172.573   1
  -6   0   4 13438.4 990.574   1
  -6   0   3 141.187 175.318   1
  -6   0   2 20520.6 1235.81   1
  -6   0   1 197.104 174.147   1
  -6   0   0 29684.2 1479.56   1
  -6   0  -1 141.782 167.910   1
  -6   0  -2 42677.7 1838.45   1
  -6   0  -3 94.2127 152.342   1
  -6   0  -4 79341.6 2658.33   1
  -6   0  -5-72.7643 177.416   1
  -6   0  -6 56399.8 2211.09   1
  -6   0  -7 199.861 188.496   1
  -6   0  -8 17020.4 1166.92   1
  -6   0  -9 9.31914 186.455   1
  -6   0 -10 30564.0 1667.91   1
  -6   0 -11-105.999 234.205   1
  -6   0 -12 3559.90 549.304   3
  -6   0 -12 3089.93 565.042   1
  -6   0 -13-36.2461 218.953   3
  -6   0 -14 462.302 260.033   3
  -6   0 -15 178.560 246.960   3
  -6   0 -16 14665.5 1192.46   3
  -6   0 -17 68.8418 219.124   3
  -6   0 -18 13766.1 1201.16   3
  -6   0 -19 68.6175 227.951   3
  -6   0 -20 4065.05 637.617   3
  -6   0 -21-69.0132 215.878   3
  -6   0 -22 14656.2 1243.79   3
  -6   0 -23 600.791 433.878   3
  -6   0 -24 349.654 296.853   3
  -6   0 -25-185.479 258.837   3
  -6   0 -26 1263.19 448.775   3
   6   1 -28 275.137 310.872   3
   6   1 -27 1543.22 647.904   3
   6  -1 -27 1598.22 568.901   3
   6   1 -26 2929.37 643.412   3
   6  -1 -26 2638.85 666.478   3
   6   1 -25 3757.17 734.705   3
   6  -1 -25 3804.94 866.429   3
   6   1 -24 957.254 460.261   3
   6  -1 -24 84.4004 309.880   3
   6   1 -23 989.991 370.197   3
   6  -1 -23 678.743 417.523   3
  -6  -1  23 746.537 334.596   2
   6   1 -22 3783.59 692.853   3
   6  -1 -22 2751.72 634.636   3
  -6  -1  21 1819.54 764.875   1
   6   1 -21 2057.76 529.945   3
   6  -1 -21 1848.86 531.697   3
  -6  -1  20 2794.90 726.072   1
   6   1 -20 3713.25 681.252   3
   6  -1 -20 3224.76 668.734   3
  -6  -1  19 701.992 484.108   1
   6   1 -19 5.60946 232.539   3
   6  -1 -19-15.9580 331.152   3
  -6  -1  18 1421.90 530.523   1
   6   1 -18 1102.74 410.720   3
   6  -1 -18 984.132 392.570   3
  -6  -1  17 1812.51 513.082   1
   6   1 -17 1582.36 413.043   3
   6  -1 -17 1842.65 502.459   3
   6   1 -16 17228.9 1296.59   3
   6  -1 -16 16358.0 1336.51   3
  -6  -1  16 17637.8 1417.89   1
   6   1 -15 784.429 315.024   3
  -6  -1  15 741.730 380.260   1
   6  -1 -15 773.203 330.110   3
   6   1 -14 12711.9 1083.03   3
   6  -1 -14 12121.9 1069.58   3
  -6  -1  14 14635.3 1205.54   1
   6   1 -13 12538.9 1067.46   3
   6  -1 -13 13107.3 1101.31   3
  -6  -1  13 12609.3 1078.81   1
   6  -1 -12 13659.6 1117.62   3
  -6  -1  12 14603.3 1106.13   1
   6   1 -12 14100.2 1101.43   3
   6  -1 -11 1742.81 419.104   3
  -6  -1  11 1197.82 354.577   1
   6  -1 -10 34345.8 1803.96   3
  -6  -1  10 33424.1 1625.26   1
   6  -1  -9 21881.9 1358.30   3
  -6  -1   9 21259.5 1253.41   1
  -6  -1   8 5143.58 599.647   1
   6  -1  -8 5433.27 654.271   3
  -6  -1   7 4811.51 570.955   1
   6  -1  -7 5628.47 638.046   3
  -6   1   7 4518.68 674.891   1
  -6  -1   6 26516.6 1372.91   1
   6  -1  -6 26761.8 1435.59   3
  -6   1   6 24661.5 1499.80   1
  -6  -1   5 69180.9 2372.16   1
   6  -1  -5 70330.4 2453.56   3
  -6   1   5 68269.9 2602.74   1
  -6  -1   4 25481.4 1317.31   1
   6  -1  -4 24403.8 1320.51   3
  -6   1   4 23530.5 1405.22   1
  -6   1   3 1882.95 400.585   1
  -6  -1   3 1594.16 362.255   1
  -6  -1   2 1560.94 325.566   1
  -6   1   2 1152.91 337.353   1
  -6  -1   1 60979.4 2208.89   1
  -6   1   1 59682.9 2256.86   1
  -6  -1   0 47464.6 1927.06   1
  -6   1   0 47897.0 1948.57   1
  -6  -1  -1 16269.3 1081.84   1
  -6   1  -1 16675.5 1096.15   1
  -6  -1  -2 33837.4 1638.61   1
  -6   1  -2 34666.7 1623.37   1
  -6  -1  -3 67408.6 2484.24   1
  -6   1  -3 68436.7 2404.94   1
  -6  -1  -4 174653. 4664.96   1
  -6   1  -4 176232. 4516.52   1
  -6   1  -5 1421.72 304.191   1
  -6  -1  -5 2033.45 420.333   1
  -6  -1  -6 8573.16 855.237   1
  -6   1  -6 7721.33 726.700   1
  -6   1  -7 17462.9 1122.83   1
  -6  -1  -7 16722.6 1256.07   1
  -6   1  -8 14228.6 1029.37   1
  -6  -1  -8 15429.6 1176.16   1
  -6  -1  -9 1469.67 406.205   1
  -6   1  -9 1613.21 380.682   1
  -6   1 -10 7228.20 736.625   1
  -6  -1 -11 2236.45 541.780   3
  -6   1 -11 2775.40 498.242   1
  -6  -1 -12 8746.22 918.215   3
  -6   1 -12 8411.75 810.397   3
  -6   1 -12 9517.61 911.484   1
  -6   1 -13 648.813 213.159   3
  -6  -1 -13 1305.37 385.908   3
  -6   1 -13 584.671 205.352   1
  -6  -1 -14 768.285 282.832   3
  -6   1 -14 637.721 261.872   3
  -6  -1 -15 1213.46 333.118   3
  -6   1 -15 1684.05 402.413   3
  -6   1 -16 7536.79 786.054   3
  -6  -1 -16 7720.14 929.550   3
  -6   1 -17 568.082 283.892   3
  -6  -1 -17-40.5747 265.479   3
  -6   1 -18 12581.2 1023.68   3
  -6  -1 -18 12493.5 1242.21   3
  -6   1 -19 9344.86 905.435   3
  -6  -1 -19 8477.09 1003.91   3
  -6  -1 -20 6439.76 918.065   3
  -6   1 -20 6840.50 822.821   3
  -6   1 -21 347.978 248.797   3
  -6  -1 -21 263.553 279.253   3
  -6  -1 -22 3597.14 696.544   3
  -6  -1 -23 3597.77 720.286   3
  -6  -1 -24-642.763 426.569   3
  -6  -1 -25 2006.95 566.910   3
  -6  -1 -26 2256.10 602.719   3
  -6  -1 -27 1861.93 520.504   3
   6  -2 -25 480.123 454.053   3
   6   2 -24-128.004 281.829   3
  -6  -2  24-430.236 523.399   2
   6  -2 -24-417.692 337.038   3
   6   2 -23 5993.98 889.829   3
   6  -2 -23 7279.77 1108.85   3
  -6  -2  23 5888.22 958.053   2
   6   2 -22-405.046 345.546   3
   6  -2 -22-211.527 418.856   3
  -6  -2  22-236.987 339.704   2
   6   2 -21 1176.83 421.867   3
   6  -2 -21 2107.50 584.148   3
  -6  -2  21 2005.91 628.792   2
   6  -2 -20-347.337 353.639   3
   6  -2 -19 13756.7 1345.31   3
   6  -2 -18 1194.06 484.101   3
  -6  -2  17-38.5730 235.730   1
   6  -2 -17-32.9415 229.903   3
  -6  -2  16 5971.04 687.796   1
   6  -2 -16 5934.63 808.245   3
  -6  -2  15 1048.75 330.849   1
   6  -2 -15 1224.45 418.723   3
   6  -2 -14 1797.34 450.617   3
  -6  -2  14 1753.30 398.698   1
   6  -2 -13 1886.67 426.459   3
  -6  -2  13 1614.88 376.624   1
   6  -2 -12 3200.04 577.409   3
  -6  -2  12 2786.31 469.701   1
  -6  -2  11 23029.0 1265.11   1
   6  -2 -11 21729.8 1458.41   3
  -6  -2  10 1412.46 291.247   1
   6  -2 -10 1294.51 398.428   3
  -6  -2   9 151.121 126.005   1
   6  -2  -9 311.538 299.302   3
  -6  -2   8 6140.04 623.462   1
   6  -2  -8 5011.54 625.552   3
  -6  -2   7 13690.1 958.305   1
   6  -2  -7 13537.5 1065.47   3
  -6  -2   6 6560.16 640.571   1
   6  -2  -6 7952.47 792.128   3
  -6  -2   5 8917.52 765.089   1
   6  -2  -5 8254.89 781.927   3
  -6   2   4 958.242 349.576   1
  -6  -2   4 1385.26 346.372   1
   6  -2  -4 1386.09 326.506   3
  -6  -2   3 45474.2 1899.38   1
   6  -2  -3 46895.7 1895.85   3
  -6   2   3 46874.1 2103.67   1
  -6  -2   2-36.3605 170.081   1
  -6   2   2-186.379 176.427   1
  -6   2   1 754.807 274.120   1
  -6  -2   1 1012.06 299.690   1
  -6  -2   0 4452.48 592.743   1
  -6   2   0 3658.33 540.185   1
  -6  -2  -1 92228.6 3070.24   1
  -6   2  -1 92116.5 2951.99   1
  -6  -2  -2 8318.87 830.011   1
  -6   2  -2 8470.35 780.554   1
  -6   2  -3 1981.49 381.089   1
  -6  -2  -3 2218.19 457.041   1
  -6   2  -4 51807.0 2076.99   1
  -6  -2  -4 50624.5 2263.53   1
  -6   2  -5 51105.4 2057.46   1
  -6  -2  -5 50510.1 2304.01   1
  -6   2  -6 4688.23 601.306   1
  -6   2  -7 897.343 292.256   1
  -6   2  -8-55.0000 150.913   1
  -6   2  -9 20261.0 1244.98   1
  -6  -2  -9 18201.3 1416.26   3
  -6   2 -10 90.5298 182.948   1
  -6  -2 -10-181.388 212.360   3
  -6  -2 -11 1756.11 408.903   3
  -6   2 -11 1431.59 344.464   1
  -6  -2 -12-116.508 234.419   3
  -6   2 -12 105.736 153.599   3
  -6   2 -12-294.232 199.592   1
  -6  -2 -13 18608.7 1486.20   3
  -6   2 -13 19610.5 1129.80   3
  -6   2 -13 20033.0 1320.38   1
  -6  -2 -14 1247.48 423.855   3
  -6   2 -14 1402.99 309.766   3
  -6   2 -14 1187.67 355.471   1
  -6   2 -15 535.786 218.837   3
  -6  -2 -15-246.014 255.021   3
  -6   2 -16 1029.90 326.898   3
  -6  -2 -16 1621.77 481.610   3
  -6  -2 -17 15951.4 1407.19   3
  -6  -2 -18 5301.84 823.930   3
  -6  -2 -19 2396.17 560.039   3
  -6  -2 -20 2970.74 702.779   3
  -6  -2 -21 4959.83 866.795   3
  -6  -2 -22 133.995 418.772   3
  -6  -2 -23-184.496 364.826   3
  -6  -2 -24 749.123 498.898   3
  -6  -2 -25 4499.97 910.961   3
  -6  -3  26 379.230 453.824   2
  -6  -3  25 3080.50 793.328   2
  -6  -3  24-381.550 502.350   2
  -6  -3  23-78.9403 408.819   2
   6  -3 -23-113.141 404.119   3
  -6  -3  22 4127.29 920.965   2
   6  -3 -22 3675.53 849.243   3
  -6  -3  21 3855.56 834.549   2
   6  -3 -21 3116.63 775.354   3
   6  -3 -20 1100.26 491.443   3
  -6  -3  20 1322.76 519.699   2
   6  -3 -19 316.921 331.671   3
  -6  -3  19 192.747 449.623   2
   6  -3 -18 3497.68 874.665   3
  -6  -3  18 4166.28 806.816   2
   6  -3 -17 3994.20 759.677   3
   6  -3 -16 2118.03 553.263   3
   6  -3 -15 1346.68 506.771   3
   6  -3 -14 8253.12 991.617   3
  -6  -3  13 1823.74 374.426   1
   6  -3 -13 887.834 448.064   3
  -6  -3  12 214.796 137.936   1
   6  -3 -12 98.7647 224.146   3
  -6  -3  11 781.265 262.209   1
   6  -3 -11 279.527 240.821   3
  -6  -3  10 11644.9 924.985   1
   6  -3 -10 11141.2 1041.04   3
   6  -3  -9 1205.47 375.429   3
  -6  -3   9 733.867 300.840   1
   6  -3  -8 2196.73 495.806   3
  -6  -3   8 3024.25 493.750   1
  -6  -3   7 14417.0 1041.64   1
   6  -3  -7 13284.5 1070.02   3
  -6  -3   6 18640.0 1205.86   1
   6  -3  -6 17050.8 1183.03   3
  -6  -3   5 6425.87 716.061   1
   6  -3  -5 5149.39 644.465   3
   6  -3  -4 8993.58 831.851   3
  -6  -3   4 9702.01 890.766   1
   6  -3  -3 6485.15 666.351   3
  -6  -3   3 6257.10 731.534   1
   6  -3  -2 5613.37 617.274   3
  -6   3   2 5901.27 781.417   1
  -6  -3   2 5934.69 682.769   1
   6  -3  -1 15034.7 1001.24   3
  -6   3   1 14034.8 1170.92   1
  -6  -3   1 13436.8 1129.29   1
  -6   3   0 4162.65 600.273   1
  -6  -3   0 3801.08 598.588   1
  -6   3  -1 1101.46 346.198   1
  -6   3  -2 1181.07 304.403   1
  -6   3  -3 11958.5 959.723   1
  -6   3  -4 17057.5 1170.20   1
  -6   3  -5 3291.23 504.067   1
  -6   3  -6 8392.76 822.624   1
  -6   3  -7 18580.9 1235.03   1
  -6  -3  -7 16717.8 1353.58   3
  -6   3  -8 22941.2 1374.11   1
  -6  -3  -8 20375.9 1510.55   3
  -6   3  -9 608.284 316.080   1
  -6  -3  -9 421.327 284.023   3
  -6   3 -10 7670.91 791.248   1
  -6  -3 -10 6100.72 859.256   3
  -6   3 -11 21077.0 1328.96   1
  -6  -3 -11 18184.1 1467.06   3
  -6   3 -12 7967.28 821.205   1
  -6  -3 -12 6251.32 878.884   3
  -6  -3 -13 1751.39 502.358   3
  -6   3 -13 1640.85 377.424   1
  -6  -3 -14 3490.84 715.764   3
  -6   3 -14 4108.71 598.231   1
  -6  -3 -15 14203.0 1358.58   3
  -6  -3 -16 4139.95 849.816   3
  -6  -3 -17-529.081 380.463   3
  -6  -3 -18 2098.80 591.519   3
  -6  -3 -19 10525.4 1269.69   3
  -6  -3 -20 457.702 331.387   3
  -6  -3 -21 660.580 552.531   3
  -6  -3 -22-793.604 478.683   3
  -6  -4  22 1112.29 649.667   2
  -6  -4  21-81.0694 523.441   2
   6  -4 -21-733.323 504.655   3
  -6  -4  20 4376.97 924.304   2
   6  -4 -20 2982.31 918.356   3
  -6  -4  19 132.575 494.929   2
   6  -4 -19 1133.05 566.984   3
  -6  -4  18 3533.93 835.028   2
   6  -4 -18 1549.07 704.187   3
   6  -4 -17 1326.61 527.034   3
  -6  -4  17 1393.10 404.219   2
   6  -4 -16 9683.07 1139.80   3
  -6  -4  16 5832.43 974.323   2
   6  -4 -15 672.158 491.902   3
  -6  -4  15 1676.60 654.233   2
   6  -4 -14 9268.79 1115.20   3
  -6  -4  14 9060.63 1232.65   2
   6  -4 -13-503.785 443.159   3
   6  -4 -12 29463.2 1859.81   3
   6  -4 -11 853.899 322.013   3
   6  -4 -10 12235.3 1160.15   3
   6  -4  -9 61.0592 232.290   3
   6  -4  -8 10898.3 1034.46   3
   6  -4  -7 899.110 343.033   3
   6  -4  -6 209.832 242.652   3
   6  -4  -5 389.432 252.187   3
   6  -4  -4 16672.4 1232.95   3
   6  -4  -3 1819.35 375.563   3
   6  -4  -2 25969.8 1477.95   3
  -6   4   1 304.815 257.092   1
   6  -4  -1-52.4685 193.558   3
  -6   4   0 2099.78 498.076   1
  -6   4  -1 820.907 376.257   1
  -6   4  -2 44562.9 2176.37   1
  -6  -4  -3 261.284 322.772   3
  -6   4  -3 95.2633 240.739   1
  -6  -4  -4 3812.62 651.150   3
  -6   4  -4 1996.51 425.355   1
  -6   4  -5 276.694 216.086   1
  -6  -4  -5 682.851 360.490   3
  -6   4  -6 14808.8 1148.99   1
  -6  -4  -6 12280.7 1233.71   3
  -6  -4  -7 609.906 360.741   3
  -6   4  -7 1811.71 450.609   1
  -6   4  -8 8965.29 897.599   1
  -6  -4  -8 9248.48 1041.84   3
  -6   4  -9 7704.45 858.162   1
  -6  -4  -9 5739.20 860.203   3
  -6   4 -10 16534.6 1197.90   1
  -6  -4 -10 13804.5 1304.58   3
  -6  -4 -11-333.414 344.266   3
  -6  -4 -12 5909.35 931.723   3
  -6  -4 -13 5326.35 821.333   3
  -6  -4 -14 15333.5 1481.62   3
  -6  -4 -15-101.281 325.757   3
  -6  -4 -16 2038.20 593.318   3
  -6  -4 -17-291.142 314.570   3
  -6  -4 -18 4153.68 823.498   3
  -6  -4 -19-380.498 464.802   3
   6  -5 -18 573.140 465.534   3
  -6  -5  17 3311.55 807.282   2
   6  -5 -17 3161.64 770.684   3
  -6  -5  16-173.788 428.288   2
   6  -5 -16 208.695 293.020   3
  -6  -5  15 1803.69 702.872   2
   6  -5 -15 1810.18 600.347   3
  -6  -5  14 868.265 501.632   2
   6  -5 -14 1486.10 491.418   3
   6  -5 -13 1677.79 542.401   3
  -6  -5  13 1039.46 639.792   2
   6  -5 -12 3232.21 781.886   3
  -6  -5  12 5130.20 899.329   2
   6  -5 -11 1729.40 486.872   3
  -6  -5  11 710.818 444.125   2
   6  -5 -10 1229.47 418.421   3
  -6  -5  10 1156.26 457.872   2
   6  -5  -9 1875.05 502.217   3
  -6  -5   9 2839.26 766.528   2
   6  -5  -8 1799.25 484.903   3
  -6  -5   8 1248.39 523.529   2
   6  -5  -7 322.678 266.785   3
   6  -5  -6 2506.84 552.335   3
   6  -5  -5 18155.4 1347.07   3
   6  -5  -4 782.225 333.318   3
   6  -5  -3 545.218 269.257   3
  -6  -5   2 4983.05 807.734   3
   6  -5  -2 4116.60 623.520   3
  -6  -5   1 5744.75 797.875   3
  -6   5   0 10990.6 1231.11   1
  -6  -5   0 10134.1 1117.44   3
  -6   5  -1 4511.08 762.756   1
  -6  -5  -1 6350.67 868.152   3
  -6   5  -2 1480.07 451.023   1
  -6  -5  -2 1403.76 463.587   3
  -6   5  -3 8477.55 1001.74   1
  -6  -5  -3 9362.09 1112.15   3
  -6   5  -4 7429.47 894.539   1
  -6  -5  -4 8238.55 1025.49   3
  -6  -5  -5 556.655 356.518   3
  -6   5  -5 1071.05 438.604   1
  -6  -5  -6 531.495 446.487   3
  -6  -5  -7 4926.33 818.119   3
  -6  -5  -8 2619.37 616.989   3
  -6  -5  -9 230.209 319.798   3
  -6  -5 -10 397.055 309.775   3
  -6  -5 -11 13585.4 1391.39   3
  -6  -5 -12 2285.95 641.073   3
  -6  -5 -13 3152.71 742.189   3
  -6  -5 -14-740.850 426.294   3
  -6  -5 -15 2866.83 739.165   3
  -6  -5 -16 1754.21 611.447   3
   6  -6 -15 2130.87 605.422   3
   6  -6 -14 236.864 323.977   3
   6  -6 -13-1185.73 525.849   3
   6  -6 -12 1667.67 512.339   3
   6  -6 -11 2641.98 739.087   3
  -6  -6  10 319.603 444.679   2
   6  -6 -10-471.372 297.820   3
  -6  -6   9 817.327 561.428   2
  -6  -6   8 871.708 709.585   2
  -6  -6   7 9401.90 1362.24   2
  -6  -6   6-197.394 419.527   2
  -6  -6   5 668.781 432.765   2
  -6  -6   4 1325.30 710.851   2
  -6  -6   3 13936.2 1619.48   2
  -6  -6   2 114.949 497.936   2
  -6  -6   1 314.293 448.062   2
  -6   6   1 369.057 297.556   1
  -6   6   0 38.0328 252.691   1
  -6  -6   0 993.448 368.462   3
  -6  -6   0 216.192 418.411   2
  -6  -6  -1 7943.36 1008.07   3
  -6  -6  -1 10552.1 1317.07   2
  -6  -6  -2 710.852 424.721   3
  -6  -6  -2-23.3238 357.211   2
  -6  -6  -3 1583.35 564.095   3
  -6  -6  -3 2833.26 726.896   2
  -6  -6  -4 1176.18 531.023   3
  -6  -6  -4 691.605 446.040   2
  -6  -6  -5 7133.86 1002.63   3
  -6  -6  -5 6894.13 992.017   2
  -6  -6  -6 211.411 388.643   3
  -6  -6  -7-128.417 255.858   3
  -6  -6  -8 479.673 348.262   3
  -6  -6  -9 9257.78 1224.67   3
  -6  -6 -10 1076.12 396.924   3
  -6  -6 -11 839.072 451.889   3
  -6  -7   1 318.135 620.441   2
  -6  -7   0-155.328 536.370   2
  -6  -7  -1 1127.03 522.144   2
  -6  -7  -2 227.240 479.249   2
   7   0 -27 3452.38 812.864   3
   7   0 -26 94.5514 375.606   3
   7   0 -25 6471.80 1092.70   3
   7   0 -24 449.803 335.258   3
   7   0 -23 2255.27 623.962   3
   7   0 -22-223.924 416.765   3
   7   0 -21 750.367 362.261   3
   7   0 -20-114.789 303.985   3
   7   0 -19 7181.02 952.590   3
   7   0 -18-216.613 280.813   3
   7   0 -17 1552.38 459.575   3
  -7   0  17 1223.03 455.567   1
  -7   0  16 60.5853 215.410   1
   7   0 -16-5.93478 241.062   3
   7   0 -15 14644.0 1254.67   3
  -7   0  15 12406.7 1241.89   1
   7   0 -14 100.254 256.740   3
  -7   0  14 563.503 337.992   1
   7   0 -13 38015.6 2006.08   3
  -7   0  13 35125.5 2042.47   1
  -7   0  12 82.2004 206.552   1
   7   0 -12-95.2551 253.740   3
   7   0 -11 23282.3 1491.85   3
  -7   0  11 20032.1 1471.83   1
  -7   0  10 22.3043 206.022   1
   7   0 -10-270.411 267.580   3
  -7   0   9 2824.26 600.701   1
  -7   0   8-31.7455 260.274   1
  -7   0   7 3493.67 589.059   1
  -7   0   6 287.105 276.983   1
  -7   0   5 19399.9 1331.29   1
  -7   0   4-93.3423 171.175   1
  -7   0   3 71757.9 2680.13   1
  -7   0   2 130.145 182.942   1
  -7   0   1 23438.6 1408.35   1
  -7   0   0 224.247 196.122   1
  -7   0  -1 87568.4 3029.56   1
  -7   0  -2 364.542 281.779   1
  -7   0  -3 17172.3 1192.64   1
  -7   0  -4 432.755 244.797   1
  -7   0  -5 49067.6 2176.01   1
  -7   0  -6 344.591 254.565   1
  -7   0  -7 5175.21 691.121   1
  -7   0  -8 32.4787 185.483   1
  -7   0  -9 4662.78 677.796   1
  -7   0 -10-424.521 296.750   1
  -7   0 -11 4411.49 665.050   1
  -7   0 -12 350.009 250.568   1
  -7   0 -13 26030.9 1607.64   3
  -7   0 -14 488.461 308.732   3
  -7   0 -15 142.455 274.595   3
  -7   0 -16-126.994 278.597   3
  -7   0 -17 18446.8 1390.31   3
  -7   0 -18-233.616 219.213   3
  -7   0 -19 3056.09 548.334   3
  -7   0 -20-3.21523 289.180   3
  -7   0 -21 3803.57 654.238   3
  -7   0 -22-337.163 271.037   3
  -7   0 -23 304.895 273.981   3
  -7   0 -24-126.363 359.089   3
  -7   0 -25 2968.55 647.081   3
   7   1 -28-324.304 355.065   3
   7   1 -27 960.993 488.494   3
   7   1 -26 4981.01 874.107   3
   7   1 -25 492.071 366.866   3
   7  -1 -25 479.817 528.356   3
   7   1 -24 1305.03 533.002   3
   7  -1 -24-280.274 352.924   3
   7   1 -23 339.158 291.668   3
   7  -1 -23 2479.20 687.559   3
   7   1 -22 2518.93 623.700   3
   7  -1 -22 1360.23 543.554   3
   7   1 -21 2810.46 618.148   3
  -7  -1  21 1016.16 531.635   1
   7  -1 -21 3153.75 721.636   3
  -7  -1  20-254.685 439.348   1
   7   1 -20-49.3225 334.406   3
   7  -1 -20-284.327 410.794   3
   7   1 -19 6433.64 892.475   3
  -7  -1  19 5318.78 998.410   1
   7  -1 -19 5765.82 888.848   3
  -7  -1  18 1864.57 640.284   1
   7   1 -18 2086.69 508.101   3
   7  -1 -18 2021.45 609.172   3
  -7  -1  17 5488.36 885.685   1
   7   1 -17 5238.54 769.248   3
   7  -1 -17 6859.04 855.791   3
   7   1 -16 12383.6 1139.18   3
   7  -1 -16 10631.0 1149.80   3
  -7  -1  16 12405.6 1259.56   1
   7   1 -15 290.377 275.321   3
   7  -1 -15 395.216 281.696   3
  -7  -1  15 448.882 341.798   1
   7  -1 -14 92.2298 258.344   3
  -7  -1  14 176.740 312.926   1
  -7  -1  13-312.788 262.802   1
   7  -1 -13-192.178 229.964   3
  -7  -1  12 9843.66 962.221   1
   7  -1 -12 11170.6 1068.58   3
   7  -1 -11 10109.6 990.180   3
  -7  -1  11 8768.98 897.861   1
  -7  -1  10 7368.12 828.793   1
   7  -1 -10 9089.24 932.373   3
  -7  -1   9 3795.11 584.257   1
  -7   1   9 3536.70 647.471   1
   7  -1  -9 4319.25 657.957   3
  -7  -1   8 707.912 305.238   1
  -7   1   8 1032.43 366.373   1
   7  -1  -8 1335.76 365.190   3
  -7  -1   7 5935.06 696.614   1
   7  -1  -7 6566.99 747.870   3
  -7   1   7 5541.14 771.527   1
  -7  -1   6 13363.4 1027.39   1
  -7   1   6 12932.1 1143.30   1
   7  -1  -6 14149.5 1079.70   3
  -7  -1   5 5525.80 653.537   1
  -7   1   5 4767.67 701.713   1
  -7   1   4 1352.31 378.151   1
  -7  -1   4 1418.61 356.724   1
  -7  -1   3 2828.14 477.769   1
  -7   1   3 2870.58 542.964   1
  -7  -1   2 9147.46 849.165   1
  -7   1   2 9559.40 901.653   1
  -7  -1   1 35475.0 1765.17   1
  -7   1   1 35189.3 1803.67   1
  -7   1   0-115.912 242.372   1
  -7  -1   0 331.775 201.850   1
  -7  -1  -1 3462.23 535.691   1
  -7   1  -1 3151.07 509.180   1
  -7  -1  -2 46358.5 2090.22   1
  -7   1  -2 49699.9 2136.39   1
  -7  -1  -3 5984.31 721.941   1
  -7   1  -3 6060.54 703.106   1
  -7   1  -4 5810.01 685.525   1
  -7  -1  -4 4808.34 654.592   1
  -7   1  -5 933.727 317.048   1
  -7  -1  -5 310.994 237.656   1
  -7  -1  -6 46592.0 2198.02   1
  -7   1  -6 44940.4 2038.90   1
  -7  -1  -7 18545.6 1340.24   1
  -7   1  -7 16174.6 1177.34   1
  -7   1  -8 2508.38 472.325   1
  -7  -1  -8 3468.14 632.245   1
  -7   1  -9 5432.62 705.295   1
  -7  -1  -9 5743.09 756.592   1
  -7   1 -10 8654.39 875.165   1
  -7  -1 -10 7614.83 948.083   1
  -7   1 -11 11169.8 1009.98   1
  -7  -1 -12 1913.75 537.179   3
  -7   1 -12 2728.70 498.445   1
  -7  -1 -13 416.919 345.069   3
  -7   1 -13 365.553 245.234   3
  -7   1 -13 541.411 269.596   1
  -7  -1 -14 5124.55 850.627   3
  -7   1 -14 6634.98 766.560   3
  -7   1 -14 6663.06 841.350   1
  -7  -1 -15 8544.45 978.847   3
  -7   1 -15 8127.12 872.236   3
  -7  -1 -16 3678.84 701.753   3
  -7   1 -16 3208.75 557.001   3
  -7   1 -17 618.823 305.718   3
  -7  -1 -17 820.944 394.269   3
  -7   1 -18 13611.2 1174.03   3
  -7  -1 -18 15234.8 1388.10   3
  -7   1 -19 2246.28 507.042   3
  -7  -1 -19 2973.42 612.408   3
  -7   1 -20 22571.7 1523.69   3
  -7  -1 -20 23447.8 1771.11   3
  -7  -1 -21 194.985 294.006   3
  -7  -1 -22 2875.70 698.675   3
  -7  -1 -23 512.729 353.290   3
  -7  -1 -24 4810.32 881.991   3
  -7  -1 -25-268.694 419.887   3
   7  -2 -24 9658.48 1345.40   3
  -7  -2  24 11704.9 1478.25   2
   7  -2 -23 78.5916 393.411   3
  -7  -2  23 26.6249 460.342   2
   7  -2 -22 846.968 456.525   3
   7  -2 -21-896.597 455.483   3
   7  -2 -20 4937.26 883.376   3
   7  -2 -19 395.303 255.417   3
   7  -2 -18 7597.24 1001.23   3
  -7  -2  17 3454.11 630.689   1
   7  -2 -17 2311.71 602.857   3
  -7  -2  16 10213.6 1003.45   1
   7  -2 -16 10293.2 1120.29   3
   7  -2 -15 652.735 386.729   3
  -7  -2  15 792.972 327.440   1
  -7  -2  14 14234.4 1151.54   1
   7  -2 -14 13105.4 1277.99   3
   7  -2 -13-159.799 320.534   3
  -7  -2  13-61.6089 213.912   1
  -7  -2  12 8851.34 870.198   1
   7  -2 -12 8676.18 924.896   3
  -7  -2  11 1298.48 333.037   1
   7  -2 -11 1084.36 369.541   3
  -7  -2  10 1196.86 341.945   1
   7  -2 -10 1515.18 413.704   3
  -7  -2   9 874.971 282.476   1
   7  -2  -9 971.557 340.395   3
  -7  -2   8 27581.3 1505.52   1
   7  -2  -8 29438.8 1711.75   3
  -7  -2   7 12948.9 995.350   1
   7  -2  -7 15676.3 1182.80   3
  -7   2   7 12535.2 1237.11   1
  -7  -2   6 2398.99 425.212   1
   7  -2  -6 2336.98 426.979   3
  -7   2   6 949.856 371.479   1
  -7  -2   5-87.0162 186.800   1
   7  -2  -5 10.7362 180.362   3
  -7   2   5-90.9540 210.388   1
  -7  -2   4 41346.7 1895.33   1
   7  -2  -4 42366.2 1901.39   3
  -7   2   4 40954.6 2084.67   1
  -7  -2   3 1940.05 386.196   1
  -7   2   3 2858.65 567.355   1
  -7  -2   2 12645.5 1024.67   1
  -7   2   2 12761.9 1105.18   1
  -7   2   1 2004.71 474.373   1
  -7  -2   1 2135.16 415.726   1
  -7  -2   0 10484.2 967.511   1
  -7   2   0 11153.3 992.356   1
  -7   2  -1 141.896 206.669   1
  -7  -2  -1 710.066 302.835   1
  -7   2  -2 2641.99 489.996   1
  -7  -2  -2 2411.58 457.216   1
  -7  -2  -3 111.050 238.904   1
  -7   2  -3 421.818 217.568   1
  -7   2  -4 44272.2 2044.55   1
  -7  -2  -4 41549.3 2145.56   1
  -7   2  -5 579.449 249.975   1
  -7  -2  -5 218.818 233.319   1
  -7   2  -6 9290.43 899.049   1
  -7  -2  -6 9772.42 1019.43   1
  -7   2  -7 395.536 239.754   1
  -7  -2  -7 1165.98 441.194   1
  -7   2  -8 24388.4 1497.35   1
  -7   2  -9 168.599 177.934   1
  -7   2 -10 3891.02 602.783   1
  -7  -2 -10 3770.51 706.904   3
  -7  -2 -11 233.995 220.053   3
  -7   2 -11 417.560 268.130   1
  -7   2 -12 13204.3 1128.43   1
  -7  -2 -12 12686.9 1198.11   3
  -7  -2 -13 1904.72 549.918   3
  -7   2 -13 1851.43 404.489   3
  -7   2 -13 2073.72 432.453   1
  -7  -2 -14 16928.1 1482.48   3
  -7   2 -14 16460.4 1138.63   3
  -7   2 -14 16653.6 1297.66   1
  -7  -2 -15 1050.32 488.205   3
  -7   2 -15 1334.98 363.500   3
  -7   2 -15 1167.09 374.297   1
  -7   2 -16 15671.8 1151.31   3
  -7  -2 -16 15064.1 1431.84   3
  -7  -2 -17 3881.29 738.607   3
  -7  -2 -18 8086.64 1088.33   3
  -7  -2 -19-763.997 433.113   3
  -7  -2 -20 28783.7 2117.40   3
  -7  -2 -21 818.825 417.299   3
  -7  -2 -22 7415.11 1095.81   3
  -7  -2 -23 1559.64 635.164   3
  -7  -3  25 1686.70 762.049   2
  -7  -3  24-99.1284 603.549   2
  -7  -3  23 10.0136 492.069   2
   7  -3 -22 1212.03 452.532   3
  -7  -3  22 1562.16 598.888   2
   7  -3 -21 6144.53 1118.05   3
  -7  -3  21 6553.20 1191.31   2
   7  -3 -20 1463.96 610.498   3
  -7  -3  20-125.569 639.988   2
   7  -3 -19 3330.20 733.898   3
   7  -3 -18 1184.78 464.809   3
   7  -3 -17 6435.51 1152.41   3
   7  -3 -16 986.258 438.828   3
   7  -3 -15 4060.56 855.441   3
   7  -3 -14 1511.14 461.594   3
  -7  -3  13 9688.19 868.389   1
   7  -3 -13 8446.90 1032.57   3
  -7  -3  12 1027.66 241.843   1
   7  -3 -12 897.568 328.544   3
  -7  -3  11 8742.37 844.790   1
   7  -3 -11 5864.98 866.121   3
  -7  -3  10 2526.47 465.108   1
   7  -3 -10 1932.47 471.204   3
  -7  -3   9 7077.17 780.702   1
   7  -3  -9 6397.06 812.457   3
   7  -3  -8 334.072 247.656   3
  -7  -3   8 797.449 291.097   1
  -7  -3   7 5743.35 701.801   1
   7  -3  -7 4849.96 680.774   3
   7  -3  -6 533.157 305.542   3
  -7  -3   6 793.564 319.078   1
   7  -3  -5 3540.54 555.967   3
  -7  -3   5 2896.29 489.164   1
  -7   3   4 194.862 220.655   1
   7  -3  -4 135.221 236.141   3
  -7  -3   4-149.028 226.975   1
   7  -3  -3 2964.13 515.581   3
  -7   3   3 3053.73 639.265   1
  -7  -3   3 3628.25 591.269   1
  -7   3   2 4791.64 719.307   1
  -7  -3   2 5559.16 740.828   1
  -7   3   1 18306.9 1400.29   1
  -7  -3   1 18746.9 1363.67   1
  -7   3   0 8793.01 949.999   1
  -7  -3   0 8613.28 947.714   1
  -7   3  -1 6895.94 814.827   1
  -7  -3  -1 8170.49 932.476   1
  -7   3  -2 8475.09 872.370   1
  -7   3  -3 16101.3 1214.85   1
  -7   3  -4 12671.5 1082.46   1
  -7   3  -5 4893.79 694.115   1
  -7   3  -6 529.632 286.490   1
  -7   3  -7 7686.27 852.258   1
  -7   3  -8 1.35272 169.356   1
  -7  -3  -8-10.0893 262.041   3
  -7   3  -9 3410.74 619.198   1
  -7  -3  -9 4044.69 674.356   3
  -7   3 -10 13009.9 1130.10   1
  -7  -3 -10 12680.6 1209.95   3
  -7   3 -11 34833.7 1892.12   1
  -7  -3 -11 30664.3 1983.82   3
  -7   3 -12 5615.96 791.950   1
  -7  -3 -12 6522.40 932.250   3
  -7  -3 -13 769.597 406.781   3
  -7   3 -13 449.024 341.628   1
  -7   3 -14 16406.7 1280.64   1
  -7  -3 -14 17377.4 1589.50   3
  -7  -3 -15 11198.1 1266.78   3
  -7  -3 -16 13214.9 1383.57   3
  -7  -3 -17 1038.33 420.469   3
  -7  -3 -18 5777.12 996.843   3
  -7  -3 -19 4013.14 845.529   3
  -7  -3 -20 49.7767 299.091   3
  -7  -3 -21 1229.25 519.153   3
  -7  -4  20 2052.07 703.019   2
   7  -4 -19 5504.02 1030.64   3
  -7  -4  19 5024.51 1070.01   2
   7  -4 -18-254.887 335.980   3
  -7  -4  18-119.360 434.184   2
   7  -4 -17 1285.08 648.213   3
  -7  -4  17 4094.12 1017.19   2
   7  -4 -16 682.078 347.245   3
   7  -4 -15 4484.30 878.304   3
   7  -4 -14 713.774 464.033   3
   7  -4 -13 1542.51 547.574   3
   7  -4 -12 581.481 396.273   3
   7  -4 -11-10.6869 272.800   3
   7  -4 -10 224.098 234.249   3
   7  -4  -9 2190.89 542.242   3
   7  -4  -8 1429.45 426.197   3
   7  -4  -7 1994.93 510.696   3
   7  -4  -6-71.2872 240.881   3
   7  -4  -5 2691.93 536.697   3
   7  -4  -4 3362.37 589.365   3
   7  -4  -3 9809.02 956.244   3
  -7   4   3 10200.6 1242.52   1
   7  -4  -2 2487.23 484.473   3
  -7   4   2 2519.50 659.996   1
  -7   4   1 2595.57 594.924   1
  -7   4   0 159.098 335.129   1
  -7   4  -1 5409.19 795.708   1
  -7   4  -2 2241.75 517.752   1
  -7   4  -3 4914.57 709.771   1
  -7   4  -4-116.584 222.889   1
  -7  -4  -4-232.020 385.280   3
  -7   4  -5 23826.8 1592.76   1
  -7  -4  -5 25599.8 1852.60   3
  -7  -4  -6 54.3934 291.352   3
  -7   4  -6 474.835 260.638   1
  -7  -4  -7 846.073 401.653   3
  -7   4  -7 888.486 371.133   1
  -7  -4  -8 1881.98 554.587   3
  -7   4  -8 3582.33 643.228   1
  -7   4  -9 23650.5 1634.24   1
  -7  -4  -9 21864.1 1719.31   3
  -7   4 -10 79.8505 241.534   1
  -7  -4 -10 218.797 271.248   3
  -7  -4 -11 4728.27 846.293   3
  -7  -4 -12 434.674 349.445   3
  -7  -4 -13 29467.6 2100.87   3
  -7  -4 -14 216.005 303.261   3
  -7  -4 -15 1003.49 486.192   3
  -7  -4 -16 59.5102 335.425   3
  -7  -4 -17 5651.30 965.111   3
   7  -5 -17-1108.06 428.177   3
   7  -5 -16 396.991 382.026   3
   7  -5 -15 1165.82 574.858   3
  -7  -5  15 380.689 529.885   2
   7  -5 -14 3798.09 786.372   3
  -7  -5  14 3601.84 864.816   2
   7  -5 -13-305.925 386.951   3
  -7  -5  13-84.8301 452.167   2
   7  -5 -12-162.615 273.984   3
  -7  -5  12 323.084 402.006   2
   7  -5 -11 2360.84 620.206   3
  -7  -5  11 2702.97 704.492   2
   7  -5 -10 15192.8 1508.81   3
   7  -5  -9 449.659 306.102   3
   7  -5  -8 2250.58 540.355   3
   7  -5  -7-171.563 267.699   3
   7  -5  -6 8841.92 985.874   3
   7  -5  -5 2499.58 530.620   3
   7  -5  -4 642.903 312.984   3
  -7   5   3 96.1838 377.021   1
   7  -5  -3 246.003 276.823   3
  -7   5   2 13950.9 1547.37   1
  -7   5   1 4872.71 868.719   1
  -7  -5   0 2465.52 655.548   3
  -7   5   0 1952.44 589.428   1
  -7   5  -1 54.1324 272.707   1
  -7  -5  -1 395.706 356.021   3
  -7   5  -2 5634.38 849.658   1
  -7  -5  -2 6410.53 957.003   3
  -7   5  -3 9382.93 1120.91   1
  -7  -5  -3 12484.1 1286.34   3
  -7  -5  -4-70.4220 283.649   3
  -7   5  -4 751.654 402.515   1
  -7   5  -5 326.244 317.843   1
  -7  -5  -5 917.260 431.200   3
  -7  -5  -6 9963.02 1256.13   3
  -7  -5  -7 3652.28 735.755   3
  -7  -5  -8 3356.69 764.568   3
  -7  -5  -9 1015.29 477.927   3
  -7  -5 -10 7592.12 1138.66   3
  -7  -5 -11 94.3768 387.112   3
  -7  -5 -12 1099.86 469.049   3
  -7  -5 -13 212.323 447.274   3
  -7  -5 -14 2989.64 782.539   3
   7  -6 -13-269.955 347.850   3
   7  -6 -12 1478.24 692.976   3
  -7  -6   8 642.499 580.242   2
  -7  -6   7 181.204 491.164   2
  -7  -6   6-325.573 618.649   2
  -7  -6   5-1436.76 700.570   2
  -7  -6   4 1075.29 628.603   2
  -7   6   3 881.583 425.015   1
  -7  -6   3 253.760 496.479   2
  -7   6   2-29.2637 363.232   1
  -7  -6   2 1084.69 741.284   2
  -7   6   1 79.3366 256.615   1
  -7  -6   1 244.799 286.550   3
  -7  -6   0 8046.62 1068.97   3
  -7  -6   0 8523.85 1320.08   2
  -7  -6  -1 146.902 375.997   3
  -7  -6  -1 537.629 543.590   2
  -7  -6  -2 138.480 346.696   3
  -7  -6  -2 723.941 519.199   2
  -7  -6  -3 680.712 432.621   3
  -7  -6  -3 790.048 616.273   2
  -7  -6  -4 8767.21 1192.20   3
  -7  -6  -4 7479.93 1233.45   2
  -7  -6  -5 1448.59 556.077   3
  -7  -6  -5 1771.73 588.618   2
  -7  -6  -6 3260.48 745.305   3
  -7  -6  -7 884.462 436.783   3
  -7  -6  -8 4613.78 906.020   3
  -7  -6  -9 2798.45 761.614   3
   8   0 -25-505.426 358.039   3
  -8   0  24 7540.36 1331.67   1
   8   0 -24 10069.4 1352.15   3
  -8   0  23-573.302 551.319   1
   8   0 -23-159.795 395.802   3
  -8   0  22 921.877 572.725   1
   8   0 -22 291.945 413.621   3
   8   0 -21 242.479 269.894   3
  -8   0  21 54.2054 314.619   1
  -8   0  20 3275.76 858.479   1
   8   0 -20 4464.63 809.807   3
  -8   0  19 684.399 449.010   1
   8   0 -19-258.535 361.538   3
  -8   0  18 2387.20 624.123   1
   8   0 -18 4783.00 789.091   3
  -8   0  17-392.939 326.454   1
   8   0 -17 283.406 264.344   3
   8   0 -16 11342.4 1175.97   3
  -8   0  16 9138.68 1169.37   1
   8   0 -15-323.151 393.844   3
  -8   0  15-26.1500 273.771   1
  -8   0  14 1586.19 595.502   1
   8   0 -14 2208.55 529.188   3
   8   0 -13 398.957 398.206   3
  -8   0  13 8.83875 244.083   1
  -8   0  12 2918.67 624.756   1
   8   0 -12 1860.57 477.326   3
  -8   0  11-129.078 247.314   1
  -8   0  10 2380.96 558.370   1
  -8   0   9 136.344 212.871   1
  -8   0   8 15056.5 1280.37   1
  -8   0   7-174.415 229.965   1
  -8   0   6 1126.10 383.746   1
  -8   0   5-227.991 242.147   1
  -8   0   4 4630.83 688.729   1
  -8   0   3-3.58147 197.847   1
  -8   0   2 1146.64 344.095   1
  -8   0   1 32.6795 204.610   1
  -8   0   0 19347.6 1386.69   1
  -8   0  -1 155.392 217.518   1
  -8   0  -2 360.699 256.726   1
  -8   0  -3 128.894 195.097   1
  -8   0  -4 35029.6 1888.24   1
  -8   0  -5 3.90879 179.279   1
  -8   0  -6 290.394 195.337   1
  -8   0  -7 374.532 271.474   1
  -8   0  -8 42419.8 2169.36   1
  -8   0  -9-24.2839 190.942   1
  -8   0 -10 1036.64 398.406   1
  -8   0 -11 704.429 374.596   1
  -8   0 -12 51764.9 2564.91   1
  -8   0 -13 186.269 327.105   3
  -8   0 -13 88.1111 230.449   1
  -8   0 -14 851.363 416.808   3
  -8   0 -15-224.983 294.112   3
  -8   0 -16 28230.6 1814.48   3
  -8   0 -17 140.705 241.933   3
  -8   0 -18 4712.50 796.209   3
  -8   0 -19-285.370 385.391   3
  -8   0 -20 16325.0 1442.78   3
  -8   0 -21-285.351 355.920   3
  -8   0 -22 17746.4 1523.60   3
  -8   0 -23 245.690 371.518   3
  -8   0 -24 1586.68 517.430   3
   8   1 -26 3732.32 844.676   3
   8   1 -25 688.064 478.267   3
   8   1 -24 1517.70 551.241   3
   8  -1 -24 1432.79 567.226   3
   8   1 -23 4083.54 769.695   3
   8  -1 -23 3417.03 787.595   3
   8   1 -22 2745.35 653.924   3
   8  -1 -22 3806.64 846.333   3
  -8  -1  21 223.890 457.386   1
   8   1 -21 1619.37 496.694   3
   8  -1 -21 930.480 387.567   3
   8   1 -20 532.056 418.439   3
   8  -1 -20 479.544 440.046   3
  -8  -1  20 309.586 458.380   1
   8   1 -19 2581.89 620.146   3
   8  -1 -19 3333.19 773.255   3
  -8  -1  19 1757.51 649.043   1
   8  -1 -18 5844.72 889.202   3
  -8  -1  18 3994.72 874.812   1
   8  -1 -17 817.187 436.509   3
  -8  -1  17 1661.34 583.844   1
  -8  -1  16 958.243 339.086   1
   8  -1 -16 767.022 323.384   3
   8  -1 -15 27944.1 1861.25   3
  -8  -1  15 25829.5 1859.81   1
   8  -1 -14 25105.7 1766.32   3
  -8  -1  14 24054.4 1727.06   1
  -8   1  14 20153.6 1642.45   1
  -8  -1  13 2238.79 554.848   1
  -8   1  13 2538.34 577.380   1
   8  -1 -13 2165.14 520.516   3
  -8  -1  12 970.422 404.956   1
   8  -1 -12 772.479 359.158   3
  -8   1  12 899.528 386.926   1
  -8  -1  11 17472.0 1351.32   1
   8  -1 -11 16240.4 1331.40   3
  -8  -1  10 3569.38 622.968   1
  -8   1  10 1815.44 561.318   1
   8  -1 -10 3011.93 580.247   3
  -8  -1   9 6635.72 810.911   1
   8  -1  -9 7296.63 838.654   3
  -8   1   9 6273.39 932.171   1
  -8   1   8 3440.80 668.914   1
  -8  -1   8 3209.90 560.749   1
  -8   1   7 753.162 383.697   1
  -8  -1   7 523.879 257.906   1
  -8  -1   6 11855.2 1051.02   1
  -8   1   6 11861.8 1165.27   1
  -8  -1   5 1660.29 437.472   1
  -8   1   5 1678.89 481.359   1
  -8  -1   4 950.852 348.682   1
  -8   1   4 1211.59 375.449   1
  -8  -1   3 23107.6 1497.79   1
  -8   1   3 24822.6 1616.48   1
  -8  -1   2 22320.6 1458.12   1
  -8   1   2 23902.2 1587.23   1
  -8  -1   1 5352.27 682.327   1
  -8   1   1 5882.00 763.086   1
  -8  -1   0 4223.21 638.752   1
  -8   1   0 4748.05 689.812   1
  -8  -1  -1 12473.7 1116.88   1
  -8   1  -1 12314.3 1109.26   1
  -8  -1  -2 11283.6 1044.61   1
  -8   1  -2 10498.6 1023.22   1
  -8  -1  -3 4766.49 683.083   1
  -8   1  -3 5453.68 733.661   1
  -8   1  -4 228.576 259.312   1
  -8  -1  -4 159.630 229.434   1
  -8   1  -5 1298.88 371.546   1
  -8  -1  -5 1045.21 386.599   1
  -8  -1  -6 5985.48 800.466   1
  -8   1  -6 6201.37 769.367   1
  -8   1  -7 1142.96 375.487   1
  -8  -1  -7 652.958 229.088   1
  -8   1  -8 1157.80 350.112   1
  -8  -1  -8 1466.68 420.849   1
  -8   1  -9 1460.67 378.388   1
  -8  -1  -9 1478.36 434.044   1
  -8   1 -10 10315.2 1039.11   1
  -8  -1 -10 12282.5 1218.08   1
  -8   1 -11 1398.02 400.125   1
  -8  -1 -11 1245.64 428.865   1
  -8  -1 -12 426.863 355.393   3
  -8   1 -12 1172.56 357.369   1
  -8  -1 -13 9457.74 1062.23   3
  -8   1 -13 7337.11 932.926   1
  -8  -1 -14 10100.7 1158.22   3
  -8   1 -14 11595.2 1057.75   3
  -8   1 -14 10398.0 1106.16   1
  -8  -1 -15 20039.2 1586.65   3
  -8   1 -15 19778.2 1401.18   3
  -8   1 -15 19871.6 1564.94   1
  -8  -1 -16 1736.02 503.936   3
  -8   1 -16 2251.41 453.456   3
  -8  -1 -17 1984.11 553.735   3
  -8   1 -17 2741.01 556.743   3
  -8   1 -18 6272.48 834.466   3
  -8  -1 -18 6598.98 959.542   3
  -8   1 -19 2693.91 616.652   3
  -8  -1 -19 2355.50 602.550   3
  -8  -1 -20 195.522 359.626   3
  -8  -1 -21 2824.93 690.372   3
  -8  -1 -22 4326.71 790.301   3
  -8  -1 -23 1991.71 649.409   3
  -8  -1 -24 1731.56 552.830   3
  -8  -2  24-1805.47 950.474   2
   8  -2 -22 121.329 414.063   3
   8  -2 -21 4176.95 827.588   3
   8  -2 -20 2795.65 653.946   3
   8  -2 -19 2856.83 743.752   3
   8  -2 -18 1517.01 575.078   3
  -8  -2  17 14647.7 1333.83   1
   8  -2 -17 13848.5 1430.67   3
  -8  -2  16 7327.25 926.004   1
   8  -2 -16 7245.28 1031.87   3
  -8  -2  15 12385.3 1160.19   1
   8  -2 -15 11684.2 1284.42   3
  -8  -2  14 361.015 247.123   1
   8  -2 -14 720.183 412.726   3
  -8  -2  13 10596.3 1021.91   1
   8  -2 -13 10973.6 1166.01   3
  -8  -2  12 2636.69 551.734   1
   8  -2 -12 4063.06 729.414   3
  -8  -2  11 10334.2 987.759   1
   8  -2 -11 9971.00 1079.72   3
  -8   2  10 2127.02 619.012   1
  -8  -2  10 1331.55 398.133   1
   8  -2 -10 2147.67 507.051   3
  -8  -2   9 13062.1 1097.35   1
   8  -2  -9 12228.1 1143.60   3
  -8   2   9 10179.5 1192.76   1
  -8  -2   8 1649.99 420.225   1
   8  -2  -8 856.100 300.842   3
  -8   2   8 846.605 406.752   1
  -8  -2   7 8553.10 860.932   1
   8  -2  -7 9797.27 970.428   3
  -8   2   7 9193.92 1084.24   1
  -8  -2   6 4002.83 610.562   1
   8  -2  -6 3832.59 596.350   3
  -8   2   6 3896.26 735.257   1
  -8  -2   5 2782.44 544.793   1
  -8   2   5 2225.20 533.407   1
  -8  -2   4-189.115 257.679   1
  -8   2   4 473.083 331.129   1
  -8  -2   3 5278.82 698.760   1
  -8   2   3 4462.14 742.303   1
  -8  -2   2 1388.91 403.854   1
  -8   2   2 719.002 319.334   1
  -8  -2   1 11872.3 1045.68   1
  -8   2   1 11937.4 1104.83   1
  -8   2   0 1243.30 377.609   1
  -8  -2   0 1927.88 436.588   1
  -8  -2  -1 6991.23 848.500   1
  -8   2  -1 8091.17 897.872   1
  -8  -2  -2-200.899 277.068   1
  -8   2  -2 139.074 260.967   1
  -8  -2  -3 1035.33 331.343   1
  -8   2  -3 1537.45 395.750   1
  -8   2  -4 83.6270 182.500   1
  -8  -2  -4-132.148 232.782   1
  -8   2  -5 5715.24 775.938   1
  -8  -2  -5 6099.59 813.298   1
  -8   2  -6 5541.97 747.694   1
  -8  -2  -6 6325.13 842.464   1
  -8   2  -7 1806.37 501.718   1
  -8  -2  -7 2005.63 560.901   1
  -8   2  -8 2019.65 472.601   1
  -8   2  -9 4305.05 696.481   1
  -8   2 -10-2.42933 282.527   1
  -8  -2 -11 3134.73 616.374   3
  -8   2 -11 3637.80 627.399   1
  -8  -2 -12-106.605 270.797   3
  -8   2 -12 486.724 299.290   1
  -8   2 -13 21146.0 1567.94   1
  -8  -2 -13 20441.2 1637.63   3
  -8  -2 -14 1233.37 491.665   3
  -8   2 -14 399.134 211.355   3
  -8   2 -14 887.665 382.601   1
  -8  -2 -15 8192.04 1059.56   3
  -8   2 -15 8292.29 848.375   3
  -8   2 -15 9479.50 1078.93   1
  -8  -2 -16-17.5801 395.789   3
  -8   2 -16-49.5072 225.327   1
  -8  -2 -17 10656.7 1283.33   3
  -8  -2 -18-272.122 522.302   3
  -8  -2 -19 5052.95 905.152   3
  -8  -2 -20 734.982 306.353   3
  -8  -2 -21 4978.96 882.669   3
  -8  -2 -22 459.482 344.833   3
  -8  -3  23 6646.10 1449.44   2
  -8  -3  22 2702.86 1214.53   2
   8  -3 -20 1064.75 490.122   3
   8  -3 -19 1648.56 598.110   3
   8  -3 -18 6976.78 1133.13   3
   8  -3 -17 6491.44 986.615   3
   8  -3 -16-491.098 526.657   3
   8  -3 -15-9.29087 264.289   3
   8  -3 -14 5809.71 891.904   3
   8  -3 -13-161.165 335.798   3
  -8  -3  12 55.6841 167.682   1
   8  -3 -12 423.455 381.207   3
  -8  -3  11 4253.93 670.683   1
   8  -3 -11 3254.00 689.052   3
  -8  -3  10 9750.55 990.990   1
   8  -3 -10 11180.1 1188.74   3
  -8  -3   9-53.9679 200.051   1
   8  -3  -9-130.654 227.432   3
   8  -3  -8 143.079 255.190   3
  -8   3   8-112.186 286.647   1
  -8  -3   8 5.37909 283.321   1
  -8   3   7 2228.01 641.232   1
   8  -3  -7 2808.86 565.846   3
  -8  -3   7 3287.79 589.101   1
  -8  -3   6 13420.6 1176.70   1
   8  -3  -6 13060.5 1153.65   3
  -8   3   6 12824.0 1348.89   1
   8  -3  -5 3628.00 650.592   3
  -8   3   5 2997.33 688.851   1
  -8  -3   5 4474.12 691.535   1
  -8  -3   4 2118.99 445.498   1
  -8   3   4 2489.73 618.512   1
  -8   3   3 524.073 358.366   1
  -8  -3   3 294.649 300.316   1
  -8  -3   2 12141.1 1135.67   1
  -8   3   2 11908.8 1228.26   1
  -8  -3   1 277.155 196.899   1
  -8   3   1-59.3639 236.971   1
  -8  -3   0 377.619 224.912   1
  -8   3   0 752.741 410.314   1
  -8   3  -1 2582.79 527.418   1
  -8  -3  -1 4550.62 756.113   1
  -8   3  -2 1213.35 395.282   1
  -8  -3  -2 1477.12 456.771   1
  -8   3  -3 6635.11 836.914   1
  -8   3  -4-94.8109 261.210   1
  -8   3  -5 17445.7 1361.83   1
  -8   3  -6 30901.5 1851.59   1
  -8   3  -7 633.518 331.217   1
  -8   3  -8 1161.86 366.863   1
  -8   3  -9 1413.32 465.261   1
  -8  -3  -9 999.718 386.020   3
  -8   3 -10 15349.9 1341.90   1
  -8  -3 -10 12614.4 1274.10   3
  -8   3 -11 1163.53 397.929   1
  -8  -3 -11 438.226 292.900   3
  -8  -3 -12 425.722 328.677   3
  -8   3 -12 103.384 212.802   1
  -8   3 -13 9951.75 1087.64   1
  -8  -3 -13 8571.02 1139.44   3
  -8   3 -14 7058.86 921.135   1
  -8  -3 -14 7027.99 1028.58   3
  -8  -3 -15 4936.34 871.149   3
  -8  -3 -16 1511.66 572.007   3
  -8  -3 -17 8578.61 1157.23   3
  -8  -3 -18 3566.74 747.873   3
  -8  -3 -19 4977.70 951.774   3
   8  -4 -18-100.761 392.622   3
   8  -4 -17-184.386 493.015   3
   8  -4 -16 2401.23 803.801   3
   8  -4 -15 1197.83 548.557   3
   8  -4 -14 185.810 365.060   3
   8  -4 -13-32.6105 286.660   3
   8  -4 -12 6032.78 984.979   3
   8  -4 -11 1380.97 481.205   3
   8  -4 -10 2512.08 665.680   3
   8  -4  -9 3489.75 722.356   3
   8  -4  -8 17871.0 1486.79   3
  -8  -4   8 19790.5 1543.27   1
   8  -4  -7 650.802 327.977   3
  -8  -4   7 276.811 218.421   1
   8  -4  -6 828.683 390.318   3
  -8   4   6 867.859 500.288   1
  -8   4   5 2923.26 743.705   1
   8  -4  -5 3506.92 684.379   3
   8  -4  -4 5525.52 797.433   3
  -8   4   4 5163.24 929.420   1
  -8   4   3 1054.87 450.764   1
  -8   4   2 127.620 260.498   1
  -8   4   1 6047.07 948.375   1
  -8   4   0 31702.7 2069.83   1
  -8   4  -1 262.062 248.898   1
  -8   4  -2 1025.68 396.938   1
  -8   4  -3 5799.24 847.194   1
  -8   4  -4 23979.7 1707.64   1
  -8   4  -5 1249.53 335.136   1
  -8  -4  -6 1270.96 475.056   3
  -8   4  -6 912.056 419.680   1
  -8  -4  -7 458.739 413.433   3
  -8   4  -7 860.825 416.006   1
  -8   4  -8 24934.3 1794.81   1
  -8  -4  -8 24250.8 1921.37   3
  -8   4  -9 1350.75 480.759   1
  -8  -4  -9 2139.05 568.743   3
  -8   4 -10 422.941 327.680   1
  -8  -4 -10-268.829 450.990   3
  -8  -4 -11 1085.84 497.656   3
  -8  -4 -12 11923.2 1359.81   3
  -8  -4 -13 2651.97 644.777   3
  -8  -4 -14-497.570 494.144   3
  -8  -4 -15-519.715 443.416   3
   8  -5 -15 1489.19 572.003   3
   8  -5 -14 556.525 336.050   3
   8  -5 -13 4072.95 979.279   3
   8  -5 -12 621.892 368.236   3
   8  -5 -11-103.361 351.055   3
   8  -5 -10 1873.07 592.106   3
   8  -5  -9 2180.33 656.585   3
   8  -5  -8 1022.58 382.584   3
   8  -5  -7 1228.09 385.451   3
   8  -5  -6 182.007 270.591   3
  -8   5   6 331.988 493.799   1
  -8   5   5 6916.49 1229.12   1
   8  -5  -5 7263.91 960.277   3
  -8   5   4-93.6276 314.510   1
  -8   5   3 2320.72 715.650   1
  -8   5   2 2195.65 666.697   1
  -8   5   1 1692.05 483.212   1
  -8   5   0 420.913 430.325   1
  -8  -5  -1 2489.47 660.543   3
  -8   5  -1 2494.87 615.752   1
  -8  -5  -2 4882.19 895.229   3
  -8   5  -2 4297.74 802.032   1
  -8   5  -3 1335.80 503.486   1
  -8  -5  -3 1816.13 576.214   3
  -8   5  -4 285.882 236.209   1
  -8  -5  -4 425.797 366.418   3
  -8   5  -5 8120.52 1061.47   1
  -8  -5  -5 9628.00 1179.56   3
  -8  -5  -6 4526.71 920.349   3
  -8  -5  -7 5719.13 982.422   3
  -8  -5  -8 1470.21 601.855   3
  -8  -5  -9 5867.20 1028.90   3
  -8  -5 -10 827.153 406.905   3
  -8  -5 -11 4807.28 951.197   3
  -8   6   6 1084.10 598.069   1
  -8   6   5 844.507 544.344   1
  -8   6   4 574.548 456.655   1
  -8  -6   4 115.149 520.583   2
  -8   6   3 557.569 474.232   1
  -8   6   2 358.425 442.266   1
  -8   6   1 2313.50 560.843   1
  -8  -6   1 4220.59 837.472   3
  -8  -6   0 261.370 353.625   3
  -8  -6  -1 180.943 363.505   3
  -8  -6  -2 117.070 331.487   3
  -8  -6  -3 10978.9 1347.08   3
  -8  -6  -4 724.602 429.804   3
  -8  -6  -5 3884.04 879.251   3
  -8  -6  -6 119.905 339.022   3
  -9   0  24-736.119 639.566   1
   9   0 -23-180.384 364.573   3
  -9   0  23 64.4370 539.135   1
   9   0 -22 408.999 411.555   3
  -9   0  22-1088.17 506.004   1
   9   0 -21 10588.9 1268.30   3
  -9   0  21 8884.47 1345.87   1
  -9   0  20-247.542 466.083   1
   9   0 -20 343.012 467.792   3
  -9   0  19 277.176 321.190   1
   9   0 -19 549.899 324.325   3
  -9   0  18 440.807 324.409   1
   9   0 -18 98.7850 289.699   3
   9   0 -17 35730.6 2217.11   3
  -9   0  17 30568.7 2275.04   1
  -9   0  16-269.684 345.308   1
   9   0 -16-42.4335 255.721   3
  -9   0  15 12324.9 1381.26   1
  -9   0  14-31.3372 245.529   1
  -9   0  13 48369.3 2671.92   1
  -9   0  12-32.1349 220.270   1
  -9   0  11 18287.2 1540.71   1
  -9   0  10-280.266 317.482   1
  -9   0   9 14510.2 1325.95   1
  -9   0   8-16.4347 220.547   1
  -9   0   7-18.5016 279.238   1
  -9   0   6-14.1297 271.206   1
  -9   0   5 7084.42 925.089   1
  -9   0   4-223.043 200.041   1
  -9   0   3 156.138 285.386   1
  -9   0   2-124.056 273.256   1
  -9   0   1 65915.1 2875.11   1
  -9   0   0 454.644 271.163   1
  -9   0  -1 3833.99 681.935   1
  -9   0  -2-227.213 223.167   1
  -9   0  -3 21163.9 1540.34   1
  -9   0  -4-106.496 200.390   1
  -9   0  -5-0.64603 244.592   1
  -9   0  -6 284.495 285.828   1
  -9   0  -7 17709.8 1446.43   1
  -9   0  -8-34.2556 230.725   1
  -9   0  -9 1357.69 463.602   1
  -9   0 -10-128.896 262.695   1
  -9   0 -11 13875.2 1333.11   1
  -9   0 -12-77.2753 243.837   1
  -9   0 -13 1273.64 433.384   1
  -9   0 -14-488.082 371.586   3
  -9   0 -14 293.235 256.170   1
  -9   0 -15 29592.0 2014.55   3
  -9   0 -16 137.600 304.668   3
  -9   0 -17 9375.22 1117.04   3
  -9   0 -18-405.118 301.908   3
  -9   0 -19 98.5208 366.817   3
  -9   0 -20-420.781 467.982   3
  -9   0 -21 12.0424 364.043   3
  -9   0 -22-177.873 298.946   3
  -9   1  24 839.576 517.132   1
  -9   1  23 145.451 430.698   1
  -9   1  22 1652.29 658.208   1
   9  -1 -22 6164.87 1054.81   3
   9  -1 -21 1186.32 514.988   3
  -9   1  21 569.508 425.908   1
  -9  -1  20 3268.54 871.271   1
   9  -1 -20 4639.26 887.403   3
  -9   1  19 3756.94 838.218   1
  -9  -1  19 4522.41 1062.25   1
   9  -1 -19 5318.38 897.880   3
  -9   1  18 1841.62 595.263   1
  -9  -1  18 4136.16 918.657   1
   9  -1 -18 3730.90 742.659   3
  -9  -1  17-152.372 304.475   1
   9  -1 -17 535.028 405.987   3
  -9   1  17 269.248 371.735   1
   9  -1 -16 12043.2 1324.75   3
  -9  -1  16 12415.4 1410.69   1
  -9   1  16 9164.00 1202.18   1
  -9  -1  15 6003.50 971.684   1
  -9   1  15 4113.28 817.315   1
   9  -1 -15 5774.15 911.573   3
  -9  -1  14 18924.3 1648.14   1
  -9   1  14 16237.5 1561.69   1
  -9  -1  13 1361.74 490.474   1
   9  -1 -13 883.987 449.034   3
  -9   1  13 313.661 393.492   1
  -9  -1  12 273.661 313.006   1
   9  -1 -12 230.454 262.279   3
  -9   1  12-627.211 361.625   1
  -9  -1  11 13611.9 1297.75   1
  -9   1  11 9487.06 1186.82   1
  -9   1  10 5924.12 947.548   1
  -9  -1  10 6748.16 890.811   1
  -9   1   9 3073.40 689.835   1
  -9  -1   9 3162.66 610.042   1
  -9  -1   8 4248.88 706.421   1
  -9   1   8 4437.90 817.858   1
  -9  -1   7 5241.78 750.492   1
  -9   1   7 4587.92 817.689   1
  -9   1   6 3387.65 709.355   1
  -9  -1   6 3372.24 635.517   1
  -9   1   5 3726.66 675.716   1
  -9  -1   5 3271.95 598.824   1
  -9   1   4 682.187 367.707   1
  -9  -1   4 603.792 334.587   1
  -9   1   3 3061.73 646.093   1
  -9  -1   3 2556.23 544.725   1
  -9   1   2 2326.19 560.788   1
  -9  -1   2 3464.88 641.820   1
  -9  -1   1-314.465 280.880   1
  -9   1   1 197.580 211.539   1
  -9  -1   0-161.383 320.300   1
  -9   1   0-285.953 336.374   1
  -9  -1  -1 11858.2 1144.63   1
  -9   1  -1 12281.1 1174.48   1
  -9  -1  -2 8222.39 971.666   1
  -9   1  -2 7188.41 914.524   1
  -9  -1  -3 283.698 318.378   1
  -9   1  -3 82.4629 244.407   1
  -9   1  -4 1141.65 386.100   1
  -9  -1  -4 545.780 349.554   1
  -9   1  -5 1858.15 448.794   1
  -9  -1  -5 1926.68 497.559   1
  -9   1  -6 2304.46 526.059   1
  -9  -1  -6 2324.83 544.907   1
  -9   1  -7 88.8587 237.937   1
  -9  -1  -7-191.100 225.313   1
  -9   1  -8 1795.39 485.509   1
  -9  -1  -8 1237.36 384.435   1
  -9  -1  -9 5653.62 881.621   1
  -9   1  -9 4640.73 722.208   1
  -9   1 -10 20587.9 1573.62   1
  -9  -1 -10 21276.3 1683.42   1
  -9  -1 -11 227.212 243.073   1
  -9   1 -11 497.250 300.745   1
  -9   1 -12 3481.55 645.846   1
  -9  -1 -13 10026.8 1179.83   3
  -9   1 -13 9270.00 1083.60   1
  -9  -1 -14 15699.2 1453.95   3
  -9   1 -14 19958.1 1540.91   3
  -9   1 -14 17177.8 1501.53   1
  -9  -1 -15 930.729 322.804   3
  -9   1 -15 1005.41 463.220   3
  -9   1 -15 657.025 406.566   1
  -9  -1 -16 3387.03 732.517   3
  -9   1 -16 2862.42 550.234   3
  -9  -1 -17 2089.35 474.116   3
  -9   1 -17 1764.78 520.585   3
  -9  -1 -18 10048.0 1206.49   3
  -9   1 -18 9389.19 1086.44   3
  -9  -1 -19 2489.31 681.478   3
  -9  -1 -20 1.34257 315.044   3
  -9  -1 -21 280.398 455.677   3
  -9  -1 -22 5944.65 993.994   3
   9  -2 -20 6797.40 1107.20   3
   9  -2 -19 21.9778 350.998   3
   9  -2 -18 2568.39 709.239   3
   9  -2 -17-268.827 374.265   3
  -9  -2  16 14111.2 1406.64   1
   9  -2 -16 14356.5 1466.62   3
  -9  -2  15 436.402 283.165   1
   9  -2 -15 630.020 572.188   3
  -9   2  15 518.313 451.809   1
  -9  -2  14 12589.1 1249.12   1
   9  -2 -14 11436.1 1293.79   3
  -9   2  14 8551.17 1201.70   1
  -9  -2  13 3673.02 696.433   1
  -9   2  13 2769.16 699.234   1
   9  -2 -13 3130.90 682.009   3
  -9  -2  12 31990.6 1968.08   1
   9  -2 -12 34156.4 2172.06   3
  -9  -2  11 2026.58 532.458   1
  -9   2  11 1378.78 532.264   1
   9  -2 -11 2001.99 471.597   3
  -9   2  10 3233.81 736.374   1
  -9  -2  10 5247.98 764.221   1
   9  -2 -10 4977.31 773.072   3
   9  -2  -9-282.009 343.442   3
  -9  -2   9-30.8753 242.283   1
  -9   2   9-389.238 361.846   1
  -9  -2   8 31949.8 1889.20   1
  -9   2   8 31665.8 2192.53   1
  -9  -2   7-22.6737 237.470   1
  -9   2   7 1291.40 491.000   1
  -9   2   6 1797.42 557.513   1
  -9  -2   6 2484.54 557.513   1
  -9  -2   5 1128.50 383.095   1
  -9   2   5 821.598 323.535   1
  -9  -2   4 22511.3 1552.26   1
  -9   2   4 22025.3 1716.57   1
  -9  -2   3 1839.52 480.620   1
  -9   2   3 947.706 411.513   1
  -9  -2   2 2841.18 572.423   1
  -9   2   2 2520.72 603.842   1
  -9   2   1 736.421 418.892   1
  -9  -2   1 64.9300 206.074   1
  -9   2   0 2818.06 615.228   1
  -9  -2   0 2786.93 579.258   1
  -9  -2  -1 6088.13 832.763   1
  -9   2  -1 6031.28 862.692   1
  -9  -2  -2-50.7303 234.297   1
  -9   2  -2-129.100 192.318   1
  -9   2  -3 325.192 217.682   1
  -9  -2  -3 197.665 229.764   1
  -9   2  -4 1038.58 396.587   1
  -9  -2  -4 1561.15 430.979   1
  -9   2  -5 35571.0 2055.04   1
  -9  -2  -5 33766.3 2162.30   1
  -9   2  -6 405.649 330.418   1
  -9  -2  -6 123.830 329.553   1
  -9   2  -7 4397.77 714.821   1
  -9  -2  -7 5025.43 780.115   1
  -9   2  -8 5948.64 841.985   1
  -9  -2  -8 6297.87 896.946   1
  -9   2  -9 599.248 319.033   1
  -9   2 -10 1772.94 479.624   1
  -9  -2 -11 1862.44 619.479   3
  -9   2 -11 1271.41 436.544   1
  -9   2 -12 8046.65 1007.79   1
  -9  -2 -12 6744.77 1041.54   3
  -9  -2 -13 161.764 305.339   3
  -9   2 -13 30.7871 283.536   1
  -9  -2 -14 2248.74 596.078   3
  -9   2 -14 2290.95 551.353   1
  -9  -2 -15 2055.78 593.311   3
  -9   2 -15 681.060 314.393   1
  -9  -2 -16 14867.5 1522.95   3
  -9   2 -16 12625.3 1376.27   1
  -9  -2 -17 868.281 455.604   3
  -9  -2 -18 617.230 427.106   3
  -9  -2 -19 457.264 391.663   3
  -9  -2 -20 4866.19 962.226   3
   9  -3 -18 2034.33 688.542   3
   9  -3 -17 1303.51 612.221   3
   9  -3 -16 880.245 430.334   3
   9  -3 -15 12711.4 1437.70   3
   9  -3 -14 2913.30 803.178   3
   9  -3 -13-434.023 450.132   3
  -9   3  12 396.525 464.906   1
  -9  -3  12 1161.74 406.185   1
   9  -3 -12 817.347 424.602   3
  -9  -3  11 7989.03 923.878   1
   9  -3 -11 6788.19 971.624   3
  -9  -3  10 6111.97 820.955   1
   9  -3 -10 5887.13 934.244   3
  -9   3  10 3615.07 875.622   1
  -9  -3   9 641.372 315.930   1
   9  -3  -9 279.530 374.279   3
  -9   3   9 73.2368 338.743   1
  -9  -3   8 6608.66 849.618   1
  -9   3   8 5455.97 1022.61   1
   9  -3  -8 5185.89 848.652   3
  -9  -3   7 12466.0 1189.36   1
   9  -3  -7 12686.5 1219.69   3
  -9   3   7 12008.4 1414.90   1
  -9  -3   6 32029.2 1964.51   1
  -9   3   6 27551.8 2143.85   1
  -9   3   5 2580.74 632.904   1
  -9  -3   5 2689.69 588.501   1
  -9   3   4 31.5930 293.125   1
  -9  -3   4 251.039 293.676   1
  -9  -3   3 5242.53 780.221   1
  -9   3   3 4412.05 813.546   1
  -9  -3   2 8547.16 1010.14   1
  -9   3   2 7487.09 1013.59   1
  -9   3   1 409.587 410.496   1
  -9  -3   1 902.035 388.522   1
  -9   3   0 338.808 353.208   1
  -9  -3   0 413.394 329.402   1
  -9   3  -1 30218.3 1944.80   1
  -9  -3  -1 31032.5 2041.05   1
  -9   3  -2 1769.86 534.958   1
  -9  -3  -2 2496.19 552.706   1
  -9   3  -3 280.223 296.080   1
  -9  -3  -3-160.611 274.119   1
  -9   3  -4 877.359 386.713   1
  -9   3  -5 7590.29 1002.08   1
  -9   3  -6 2259.56 522.352   1
  -9   3  -7 166.075 302.603   1
  -9   3  -8-186.173 399.298   1
  -9   3  -9 4787.59 752.664   1
  -9  -3  -9 6024.91 922.795   3
  -9   3 -10 7717.77 1031.98   1
  -9  -3 -10 5948.18 978.117   3
  -9   3 -11 1328.42 457.727   1
  -9  -3 -11 1650.07 555.679   3
  -9  -3 -12 869.214 488.445   3
  -9   3 -12 1208.39 392.671   1
  -9  -3 -13 7689.66 1125.79   3
  -9   3 -13 7775.78 1034.45   1
  -9  -3 -14 1196.04 457.576   3
  -9   3 -14 2030.32 546.602   1
  -9  -3 -15 1801.78 533.496   3
  -9  -3 -16 913.122 518.094   3
  -9  -3 -17 5468.45 1013.39   3
   9  -4 -16 926.867 521.929   3
   9  -4 -15-104.216 473.737   3
   9  -4 -14-374.487 344.055   3
   9  -4 -13 4367.53 821.959   3
   9  -4 -12 1130.86 473.001   3
   9  -4 -11 682.280 376.447   3
  -9   4  10-108.275 431.506   1
   9  -4 -10-116.512 272.091   3
  -9   4   9 2029.95 696.366   1
   9  -4  -9 2712.77 645.043   3
  -9   4   8 589.132 525.290   1
   9  -4  -8-46.0330 269.915   3
  -9   4   7 589.647 357.364   1
  -9  -4   7 967.483 386.757   1
   9  -4  -7 791.910 416.428   3
  -9   4   6 3650.29 869.996   1
  -9  -4   6 4247.77 770.244   1
  -9   4   5 16379.3 1728.18   1
  -9  -4   5 18585.2 1653.64   1
  -9   4   4 547.519 427.113   1
  -9   4   3 7100.96 1124.90   1
  -9   4   2 2970.21 707.863   1
  -9   4   1 6224.30 972.535   1
  -9   4   0 1104.19 500.302   1
  -9   4  -1-513.866 456.135   1
  -9   4  -2 515.147 256.746   1
  -9   4  -3 10074.9 1165.66   1
  -9   4  -4 932.955 428.919   1
  -9   4  -5 628.003 354.070   1
  -9  -4  -6 2369.52 644.423   3
  -9   4  -6 1662.97 569.706   1
  -9   4  -7 24355.8 1848.11   1
  -9  -4  -7 21242.5 1898.35   3
  -9  -4  -8 7371.46 1066.26   3
  -9   4  -8 8013.29 1071.14   1
  -9   4  -9 444.634 285.020   1
  -9  -4  -9 1396.68 587.847   3
  -9  -4 -10 600.237 572.137   3
  -9  -4 -11 8666.07 1190.69   3
  -9  -4 -12-1437.92 662.414   3
  -9  -4 -13 350.663 427.123   3
   9  -5 -13 1325.43 632.545   3
   9  -5 -12 1372.73 514.043   3
   9  -5 -11 1247.82 470.115   3
   9  -5 -10 11087.9 1285.16   3
  -9   5  10 9509.33 1579.97   1
  -9   5   9-92.4275 421.792   1
   9  -5  -9 1403.02 492.352   3
   9  -5  -8 3158.93 720.779   3
  -9   5   8 2170.53 792.112   1
  -9   5   7 632.442 609.137   1
   9  -5  -7 18.6419 268.121   3
  -9   5   6 6589.62 1318.75   1
  -9   5   5 1575.37 646.310   1
  -9   5   4 737.169 468.286   1
  -9   5   3 1950.41 687.031   1
  -9   5   2 1242.05 581.072   1
  -9   5   1 432.602 478.084   1
  -9   5   0 1923.41 632.774   1
  -9   5  -1 935.229 424.092   1
  -9   5  -2 8080.32 1089.19   1
  -9  -5  -2 8003.84 1168.68   3
  -9   5  -3 133.345 391.783   1
  -9  -5  -3-294.639 388.275   3
  -9   5  -4 904.281 461.433   1
  -9  -5  -4-251.643 328.199   3
  -9  -5  -5 750.584 449.374   3
  -9  -5  -6 3957.86 802.931   3
  -9  -5  -7 252.673 509.223   3
  -9  -5  -8 43.2012 450.381   3
  -9   6   5 260.119 562.066   1
  -9   6   4 640.136 569.568   1
  -9   6   3 149.661 360.130   1
  -9   6   2-58.1090 522.646   1
  -9  -6   1 277.120 378.086   3
  -9  -6   0 3295.90 714.062   3
  -9  -6  -1 211.723 441.407   3
  -9  -6  -2 143.828 500.921   3
 -10   0  23 678.550 606.119   1
 -10   0  22 4717.10 1031.76   1
 -10   0  21 501.416 465.763   1
 -10   0  20 1042.92 376.994   1
 -10   0  19 533.342 449.252   1
 -10   0  18 9880.35 1405.42   1
 -10   0  17 554.843 493.487   1
 -10   0  16 494.456 374.515   1
 -10   0  15 692.491 379.972   1
 -10   0  14 11762.4 1382.77   1
 -10   0  13-264.526 299.864   1
 -10   0  12 23806.9 1881.02   1
 -10   0  11-251.780 412.373   1
 -10   0  10 168.922 293.120   1
 -10   0   9 64.7611 237.937   1
 -10   0   8 5487.51 883.773   1
 -10   0   7 117.032 244.867   1
 -10   0   6 21530.6 1726.21   1
 -10   0   5 167.927 284.165   1
 -10   0   4 13271.4 1327.71   1
 -10   0   3 288.006 276.651   1
 -10   0   2 3976.31 761.037   1
 -10   0   1 587.261 342.694   1
 -10   0   0 9323.03 1117.59   1
 -10   0  -1 139.714 319.017   1
 -10   0  -2 11726.5 1235.86   1
 -10   0  -3 178.930 308.851   1
 -10   0  -4 22983.6 1721.88   1
 -10   0  -5-27.5537 274.799   1
 -10   0  -6 4671.25 787.212   1
 -10   0  -7 338.698 319.617   1
 -10   0  -8 10588.5 1199.22   1
 -10   0  -9-4.69818 302.179   1
 -10   0 -10 33517.8 2185.95   1
 -10   0 -11-257.687 374.623   1
 -10   0 -12 23396.0 1879.54   1
 -10   0 -13 77.7325 336.758   1
 -10   0 -14 10651.3 1202.08   3
 -10   0 -14 7780.89 1126.10   1
 -10   0 -15 332.381 328.796   3
 -10   0 -16 2771.42 596.913   3
 -10   0 -17-593.683 490.424   3
 -10   0 -18 1994.30 594.761   3
 -10   0 -19-215.719 285.483   3
 -10   0 -20 8168.28 1153.51   3
 -10   0 -21-766.703 503.849   3
 -10   1  22 45.3031 352.592   1
 -10   1  21 297.459 337.109   1
 -10  -1  20 2964.34 1020.58   1
  10  -1 -20 3476.60 820.939   3
 -10   1  20 893.160 445.689   1
 -10  -1  19 9259.50 1488.76   1
  10  -1 -19 9089.63 1290.73   3
 -10   1  19 5594.72 1019.59   1
 -10  -1  18 1617.05 810.367   1
  10  -1 -18 1725.17 622.257   3
 -10   1  18 1523.51 565.131   1
 -10   1  17 975.948 387.599   1
  10  -1 -17 1462.73 588.406   3
 -10  -1  16 6536.09 1099.36   1
  10  -1 -16 5895.46 943.144   3
 -10   1  16 3785.53 883.807   1
 -10  -1  15 9960.16 1304.45   1
  10  -1 -15 11199.0 1318.11   3
 -10  -1  14 284.847 371.120   1
 -10   1  14 493.313 423.897   1
 -10  -1  13 20988.7 1792.97   1
 -10   1  13 18434.9 1731.39   1
 -10   1  12 3432.55 750.398   1
 -10  -1  12 4050.30 807.882   1
 -10  -1  11 16136.6 1505.92   1
 -10   1  11 18254.0 1700.46   1
 -10   1  10 1523.15 558.175   1
 -10  -1  10 1820.03 525.195   1
 -10   1   9 3080.56 711.343   1
 -10  -1   9 3639.70 722.052   1
 -10   1   8 2637.03 655.644   1
 -10  -1   8 2220.12 563.065   1
 -10  -1   7 13059.8 1282.29   1
 -10   1   7 14014.0 1414.76   1
 -10  -1   6 13970.0 1322.30   1
 -10   1   6 13163.4 1361.70   1
 -10   1   5-109.248 303.140   1
 -10  -1   5-24.8578 227.702   1
 -10   1   4 3830.23 734.679   1
 -10  -1   4 2548.12 577.906   1
 -10  -1   3 14745.9 1327.91   1
 -10   1   3 11907.0 1298.75   1
 -10  -1   2 2747.19 579.407   1
 -10   1   2 3116.09 668.877   1
 -10  -1   1 1107.14 349.002   1
 -10   1   1 881.127 381.343   1
 -10  -1   0 9060.71 1042.50   1
 -10   1   0 8632.32 1090.72   1
 -10  -1  -1 17171.5 1475.93   1
 -10   1  -1 19101.8 1586.98   1
 -10  -1  -2 728.250 355.946   1
 -10   1  -2 186.962 246.814   1
 -10  -1  -3 3196.11 646.943   1
 -10   1  -3 4253.04 733.438   1
 -10  -1  -4 11618.0 1219.67   1
 -10   1  -4 10499.2 1153.75   1
 -10  -1  -5 10689.0 1161.30   1
 -10   1  -5 11601.1 1233.88   1
 -10   1  -6 2428.01 546.422   1
 -10  -1  -6 3139.03 666.222   1
 -10   1  -7 5178.08 837.050   1
 -10  -1  -7 5649.64 876.155   1
 -10   1  -8 4463.78 781.761   1
 -10  -1  -8 6264.34 956.070   1
 -10  -1  -9 4060.07 775.071   1
 -10   1  -9 6353.48 931.068   1
 -10  -1 -10 1518.82 566.745   1
 -10   1 -10 991.956 375.157   1
 -10  -1 -11-782.840 427.187   1
 -10   1 -11-1.59481 337.596   1
 -10   1 -12 3575.98 723.465   1
 -10  -1 -12 5165.90 923.592   1
 -10   1 -13 7297.98 1069.04   1
 -10  -1 -13 10886.3 1274.67   3
 -10  -1 -14-244.823 453.684   3
 -10   1 -14 222.946 331.294   1
 -10  -1 -15 260.947 443.327   3
 -10   1 -15 648.034 445.510   3
 -10   1 -15 375.977 377.817   1
 -10  -1 -16 2974.73 713.387   3
 -10   1 -16 1572.70 590.440   3
 -10   1 -17 8469.16 1097.52   3
 -10  -1 -17 8294.39 1233.16   3
 -10  -1 -18 587.385 427.403   3
 -10  -1 -19-906.895 546.593   3
 -10  -1 -20 1121.13 352.981   3
 -10   2  19 273.828 296.859   1
 -10   2  18 2029.58 697.285   1
  10  -2 -18 3353.96 792.133   3
  10  -2 -17 13557.8 1550.51   3
 -10   2  17 10626.1 1484.41   1
 -10   2  16 753.697 489.284   1
 -10  -2  16 1099.07 437.151   1
  10  -2 -16 1112.70 527.373   3
 -10   2  15 1181.47 581.195   1
 -10  -2  15 3271.46 783.258   1
  10  -2 -15 3838.73 763.309   3
 -10   2  14-219.919 369.853   1
 -10  -2  14 766.805 499.545   1
  10  -2 -14 399.712 428.203   3
 -10  -2  13 25205.7 1887.75   1
  10  -2 -13 24041.3 1896.77   3
  10  -2 -12 1412.95 453.294   3
 -10  -2  12 1562.47 542.024   1
 -10   2  12 1180.56 509.688   1
 -10  -2  11 2218.31 580.361   1
 -10   2  11 2478.82 725.734   1
 -10   2  10 877.893 515.407   1
 -10  -2  10 338.449 380.523   1
 -10  -2   9 37339.0 2204.05   1
 -10   2   9 33800.6 2403.28   1
 -10   2   8 1475.50 552.477   1
 -10  -2   8 1458.72 461.852   1
 -10  -2   7-253.120 338.449   1
 -10   2   7-493.741 429.097   1
 -10  -2   6 823.688 377.717   1
 -10   2   6 425.897 341.769   1
 -10  -2   5 26460.1 1798.87   1
 -10   2   5 26951.7 2003.74   1
 -10  -2   4 1524.24 457.012   1
 -10   2   4 480.807 407.981   1
 -10  -2   3 1193.96 394.324   1
 -10   2   3 1350.27 488.342   1
 -10  -2   2 1052.20 375.066   1
 -10   2   2 1196.66 477.967   1
 -10  -2   1 11453.2 1194.19   1
 -10   2   1 11567.1 1256.17   1
 -10  -2   0 1083.51 399.520   1
 -10   2   0 689.531 377.126   1
 -10   2  -1 1880.37 504.180   1
 -10  -2  -1 2644.47 599.870   1
 -10   2  -2 213.193 247.731   1
 -10  -2  -2 1726.02 524.336   1
 -10  -2  -3 18634.9 1573.17   1
 -10   2  -3 20148.3 1633.49   1
 -10   2  -4 341.060 306.510   1
 -10  -2  -4-120.494 331.731   1
 -10   2  -5 81.3264 237.796   1
 -10  -2  -5 239.142 298.386   1
 -10   2  -6-80.2373 296.065   1
 -10  -2  -6 339.151 453.555   1
 -10   2  -7 4702.62 797.926   1
 -10  -2  -7 5745.25 908.965   1
 -10   2  -8 151.066 352.484   1
 -10  -2  -8 445.582 310.620   1
 -10   2  -9 714.197 393.692   1
 -10   2 -10 67.0378 337.314   1
 -10   2 -11 7706.22 1026.32   1
 -10  -2 -12 172.971 299.162   3
 -10   2 -12 157.223 359.071   1
 -10  -2 -13-257.797 353.279   3
 -10   2 -13 233.328 293.020   1
 -10  -2 -14 3574.49 795.894   3
 -10   2 -14 4076.87 821.324   1
 -10  -2 -15 6259.58 1071.63   3
 -10   2 -15 6201.01 998.452   1
 -10  -2 -16-327.442 389.019   3
 -10   2 -16-86.9409 388.574   1
 -10  -2 -17 3606.41 816.231   3
 -10   3  16 404.968 384.731   1
  10  -3 -16 533.239 381.043   3
  10  -3 -15 13867.6 1510.25   3
 -10   3  15 6053.01 1222.54   1
 -10   3  14 197.304 330.421   1
  10  -3 -14 404.810 375.556   3
  10  -3 -13 2104.94 684.608   3
 -10   3  13 936.907 540.605   1
 -10   3  12 1396.13 667.225   1
  10  -3 -12 2916.17 677.607   3
 -10  -3  11 14031.9 1318.91   1
  10  -3 -11 13232.5 1426.19   3
 -10   3  11 9989.71 1446.67   1
 -10  -3  10 7973.16 969.400   1
  10  -3 -10 6912.29 1002.27   3
 -10   3  10 5071.69 1034.93   1
 -10   3   9 177.115 383.410   1
 -10  -3   9-351.648 397.964   1
 -10   3   8 2381.09 805.172   1
 -10  -3   8 2959.30 601.790   1
 -10  -3   7 7356.47 985.842   1
 -10   3   7 6499.60 1114.56   1
 -10   3   6 6467.55 1095.31   1
 -10  -3   6 7033.53 949.835   1
 -10  -3   5 2428.63 585.637   1
 -10   3   5 1677.93 706.841   1
 -10  -3   4 11727.2 1250.46   1
 -10   3   4 12569.0 1438.86   1
 -10  -3   3 17571.6 1534.93   1
 -10   3   3 15689.3 1580.60   1
 -10   3   2 6940.00 1039.49   1
 -10  -3   2 6896.25 936.524   1
 -10   3   1 804.057 390.449   1
 -10  -3   1 672.892 381.308   1
 -10   3   0 4464.75 822.504   1
 -10  -3   0 5589.37 892.740   1
 -10   3  -1 2782.93 663.623   1
 -10  -3  -1 3222.54 723.746   1
 -10   3  -2 8955.78 1125.24   1
 -10  -3  -2 8234.31 1065.05   1
 -10  -3  -3 2074.32 533.696   1
 -10   3  -3 2214.60 594.057   1
 -10   3  -4 1424.87 385.114   1
 -10  -3  -4 1933.32 557.695   1
 -10   3  -5-266.848 357.088   1
 -10   3  -6 7015.03 1013.22   1
 -10   3  -7 2258.62 678.607   1
 -10   3  -8 10695.2 1234.45   1
 -10   3  -9 6237.12 984.942   1
 -10   3 -10 4685.80 886.922   1
 -10  -3 -10 4496.44 841.168   3
 -10   3 -11 1472.34 497.527   1
 -10  -3 -11 1155.79 505.225   3
 -10  -3 -12 772.211 450.843   3
 -10   3 -12 940.182 489.954   1
 -10  -3 -13-267.954 368.148   3
 -10   3 -13-89.9451 293.936   1
 -10  -3 -14 641.057 462.282   3
  10  -4 -14 3464.08 876.343   3
  10  -4 -13 906.186 572.534   3
 -10   4  12 714.117 482.229   1
  10  -4 -12 876.831 498.268   3
  10  -4 -11-1006.44 496.331   3
 -10   4  11-282.277 499.174   1
 -10   4  10 5788.48 1334.96   1
  10  -4 -10 6671.33 1044.02   3
 -10   4   9 688.617 483.898   1
  10  -4  -9-518.261 375.072   3
 -10   4   8 4717.87 1120.39   1
 -10   4   7 360.127 454.709   1
 -10  -4   7 98.5459 314.286   1
 -10   4   6 7715.33 1321.05   1
 -10  -4   6 11691.8 1332.97   1
 -10   4   5 111.705 394.591   1
 -10  -4   5-258.432 409.077   1
 -10  -4   4 9382.80 1252.94   1
 -10   4   4 7465.85 1231.83   1
 -10   4   3-211.117 504.455   1
 -10   4   2 7838.25 1223.24   1
 -10   4   1-37.0852 379.242   1
 -10   4   0 5556.56 1002.97   1
 -10   4  -1 119.468 326.133   1
 -10   4  -2 11916.6 1409.18   1
 -10   4  -3 6336.06 990.175   1
 -10   4  -4 4773.76 876.973   1
 -10   4  -5 1012.43 488.012   1
 -10   4  -6 3487.21 728.652   1
 -10  -4  -7-789.611 497.819   3
 -10   4  -7-256.638 325.141   1
 -10   4  -8 3474.56 756.353   1
 -10  -4  -8 3567.38 795.551   3
 -10   4  -9-33.7798 337.117   1
 -10  -4  -9 158.020 349.843   3
 -10  -4 -10 2375.54 738.523   3
  10  -5 -11 2297.23 720.056   3
  10  -5 -10 1581.99 671.398   3
  10  -5  -9 648.767 525.942   3
 -10   5   7 2521.64 942.145   1
 -10   5   6-210.140 547.189   1
 -10   5   5 235.594 610.398   1
 -10   5   4 408.770 441.178   1
 -10   5   3 4135.38 1037.44   1
 -10   5   2 950.705 549.566   1
 -10   5   1-431.282 456.724   1
 -10   5   0 86.2511 481.521   1
 -10   5  -1 1676.51 670.601   1
 -10   5  -2 298.441 371.672   1
 -10  -5  -3-645.224 449.170   3
 -10   5  -3 118.071 340.424   1
 -10  -5  -4-208.037 499.909   3
 -10   5  -4-384.004 498.424   1
 -11   0  21 1171.20 603.234   1
 -11   0  20 366.437 661.779   1
 -11   0  19 4460.63 1000.30   1
 -11   0  18 404.848 371.270   1
 -11   0  17 14229.5 1744.64   1
 -11   0  16 55.7361 354.659   1
 -11   0  15 835.330 451.620   1
 -11   0  14 554.981 393.387   1
 -11   0  13-260.756 340.151   1
 -11   0  12-136.954 300.744   1
 -11   0  11 18454.0 1798.65   1
 -11   0  10-680.123 492.335   1
 -11   0   9 14012.2 1499.29   1
 -11   0   8-508.612 430.497   1
 -11   0   7 1438.80 519.523   1
 -11   0   6-286.031 327.708   1
 -11   0   5 27382.5 2027.73   1
 -11   0   4-148.140 354.386   1
 -11   0   3 15174.5 1516.20   1
 -11   0   2 67.7770 334.829   1
 -11   0   1 23388.0 1854.52   1
 -11   0   0 54.3286 380.399   1
 -11   0  -1 20186.5 1694.43   1
 -11   0  -2-49.6917 253.661   1
 -11   0  -3 19168.5 1671.97   1
 -11   0  -4 314.515 316.357   1
 -11   0  -5 5060.83 851.813   1
 -11   0  -6 480.159 327.454   1
 -11   0  -7 23014.4 1858.32   1
 -11   0  -8 151.824 351.625   1
 -11   0  -9 203.045 388.048   1
 -11   0 -10 161.994 270.386   1
 -11   0 -11 5067.90 938.102   1
 -11   0 -12 228.820 307.520   1
 -11   0 -13 551.254 373.647   1
 -11   0 -14 611.232 401.331   1
 -11   0 -15 3952.21 786.765   3
 -11   0 -16-541.859 497.228   3
 -11   0 -17 322.276 336.810   3
 -11   0 -18-337.378 333.549   3
 -11   0 -19 3523.28 842.766   3
 -11  -1  19 2765.74 941.818   1
 -11   1  19 1254.86 560.098   1
 -11  -1  18 231.885 425.575   1
 -11   1  18 536.507 360.648   1
 -11   1  17-384.760 497.841   1
 -11  -1  17 1332.33 683.165   1
 -11   1  16 4351.04 1013.84   1
 -11  -1  16 7599.84 1235.89   1
 -11   1  15 2843.91 769.681   1
 -11  -1  15 4148.20 951.601   1
 -11   1  14 1543.50 582.128   1
 -11  -1  14 1763.84 637.278   1
 -11   1  13-198.216 329.786   1
 -11  -1  13 792.000 483.645   1
 -11   1  12 3024.13 788.527   1
 -11  -1  12 4442.58 887.913   1
 -11  -1  11 8208.12 1129.97   1
 -11   1  11 7745.06 1165.68   1
 -11   1  10 2784.59 757.257   1
 -11  -1  10 2602.81 664.793   1
 -11   1   9-573.671 333.773   1
 -11  -1   9 52.8126 294.488   1
 -11  -1   8 11401.9 1318.98   1
 -11   1   8 10941.8 1351.36   1
 -11   1   7 6088.19 1015.81   1
 -11  -1   7 8575.61 1092.49   1
 -11   1   6-228.301 277.864   1
 -11  -1   6 83.1636 275.180   1
 -11  -1   5 3233.08 639.902   1
 -11   1   5 3521.04 776.608   1
 -11  -1   4 21677.9 1755.27   1
 -11   1   4 25210.1 1977.04   1
 -11  -1   3 6400.66 935.429   1
 -11   1   3 7148.80 1057.99   1
 -11  -1   2 6909.96 962.270   1
 -11   1   2 6681.86 999.601   1
 -11  -1   1 3382.17 719.372   1
 -11   1   1 2842.25 667.517   1
 -11  -1   0 2864.21 617.796   1
 -11   1   0 2918.68 686.540   1
 -11  -1  -1 6998.04 977.612   1
 -11   1  -1 7752.22 1082.82   1
 -11  -1  -2 3143.54 689.640   1
 -11   1  -2 2818.86 703.773   1
 -11   1  -3 5449.35 891.957   1
 -11  -1  -3 5845.34 894.430   1
 -11   1  -4 5827.74 885.059   1
 -11  -1  -4 7414.61 1049.44   1
 -11  -1  -5 9873.83 1207.55   1
 -11   1  -5 10006.2 1198.66   1
 -11   1  -6 3741.42 767.470   1
 -11  -1  -6 4050.97 823.214   1
 -11   1  -7 7199.75 1054.65   1
 -11  -1  -7 8002.26 1098.47   1
 -11  -1  -8 9546.50 1226.82   1
 -11   1  -8 10384.7 1261.73   1
 -11   1  -9 8910.12 1139.24   1
 -11  -1  -9 9694.15 1246.59   1
 -11  -1 -10 3686.99 780.551   1
 -11   1 -10 4606.39 831.255   1
 -11  -1 -11 1492.45 551.410   1
 -11   1 -11 1765.17 554.104   1
 -11   1 -12 11517.9 1388.17   1
 -11  -1 -12 11661.6 1422.64   1
 -11   1 -13 510.268 313.058   1
 -11  -1 -14 571.577 389.756   3
 -11   1 -14 1329.44 428.846   1
 -11  -1 -15 1507.11 613.763   3
 -11   1 -15 1857.97 458.894   3
 -11   1 -15 2224.20 772.112   1
 -11  -1 -16 1889.20 701.458   3
 -11   1 -16 1813.08 621.915   3
 -11   1 -16 1471.16 724.252   1
 -11  -1 -17 1919.34 609.747   3
 -11   2  16 73.4930 317.381   1
 -11   2  15 235.532 380.533   1
 -11  -2  15 955.261 453.852   1
 -11   2  14 4380.03 1028.01   1
 -11  -2  14 7138.88 1118.10   1
 -11   2  13 337.415 350.549   1
 -11  -2  13-278.366 341.190   1
 -11   2  12 451.549 345.780   1
 -11  -2  12 247.539 433.364   1
 -11  -2  11-249.820 357.234   1
 -11   2  11-575.844 496.020   1
 -11  -2  10 5912.01 949.986   1
 -11   2  10 5977.09 1065.22   1
 -11  -2   9 738.844 504.543   1
 -11   2   9 67.3020 420.579   1
 -11  -2   8 1870.30 541.297   1
 -11   2   8 567.788 535.552   1
 -11  -2   7 4500.41 796.525   1
 -11   2   7 3598.43 810.557   1
 -11  -2   6 17713.1 1564.89   1
 -11   2   6 19090.6 1827.76   1
 -11  -2   5 4147.31 744.059   1
 -11   2   5 3930.63 835.671   1
 -11  -2   4 571.069 288.163   1
 -11   2   4 1658.80 595.055   1
 -11  -2   3 242.036 291.247   1
 -11   2   3 713.073 487.310   1
 -11  -2   2 23008.4 1801.48   1
 -11   2   2 23245.0 1926.91   1
 -11   2   1 215.843 398.476   1
 -11  -2   1 711.746 372.891   1
 -11   2   0 1055.09 338.565   1
 -11  -2   0 1717.23 479.966   1
 -11   2  -1 170.635 376.011   1
 -11  -2  -1 204.125 242.340   1
 -11  -2  -2 8377.94 1130.28   1
 -11   2  -2 8893.83 1130.47   1
 -11   2  -3 1084.63 483.322   1
 -11  -2  -3 838.936 451.789   1
 -11  -2  -4 8665.32 1166.79   1
 -11   2  -4 8349.02 1088.75   1
 -11   2  -5 931.546 430.600   1
 -11  -2  -5 42.9507 359.486   1
 -11   2  -6 20307.6 1727.64   1
 -11  -2  -6 20450.7 1819.54   1
 -11   2  -7 1874.22 480.155   1
 -11  -2  -7 1654.77 584.001   1
 -11   2  -8 11031.7 1341.38   1
 -11  -2  -8 11708.0 1423.65   1
 -11   2  -9-450.697 377.092   1
 -11  -2  -9 290.715 415.341   1
 -11   2 -10 19301.8 1746.64   1
 -11   2 -11 745.170 322.159   1
 -11  -2 -12 3260.51 777.269   3
 -11   2 -12 4142.76 897.769   1
 -11  -2 -13 683.854 528.375   3
 -11   2 -13 586.267 415.198   1
 -11  -2 -14 3063.35 736.630   3
 -11   2 -14 2301.11 677.745   1
 -11   2 -15 900.349 532.447   1
 -11   2 -16 499.096 566.063   1
 -11   3  12 5747.09 1184.62   1
 -11  -3  11 1781.46 588.244   1
 -11   3  11 1243.33 542.428   1
 -11  -3  10 1814.44 470.017   1
 -11   3  10 1085.78 652.990   1
 -11   3   9 1305.00 599.571   1
 -11  -3   9 2138.09 568.976   1
 -11  -3   8 11674.0 1286.92   1
 -11   3   8 11615.7 1566.27   1
 -11   3   7 4921.92 1080.88   1
 -11  -3   7 4741.69 845.732   1
 -11   3   6 1149.68 577.532   1
 -11  -3   6 2306.06 629.460   1
 -11   3   5 367.840 525.356   1
 -11  -3   5 982.547 488.222   1
 -11   3   4 6852.22 1116.70   1
 -11  -3   4 7914.98 1041.51   1
 -11  -3   3 9625.67 1176.27   1
 -11   3   3 10072.8 1332.46   1
 -11   3   2-28.6067 283.966   1
 -11  -3   2-157.095 279.488   1
 -11   3   1 237.461 320.887   1
 -11  -3   1 549.474 342.479   1
 -11   3   0 9492.44 1277.11   1
 -11  -3   0 10875.5 1304.85   1
 -11  -3  -1 6111.86 1012.96   1
 -11   3  -1 6554.16 1018.05   1
 -11  -3  -2 3992.52 842.474   1
 -11   3  -2 1999.68 604.740   1
 -11   3  -3 14161.0 1482.61   1
 -11  -3  -3 15535.2 1539.71   1
 -11   3  -4 15780.5 1563.68   1
 -11  -3  -4 13525.8 1517.09   1
 -11   3  -5 10453.6 1262.72   1
 -11   3  -6 30599.1 2218.74   1
 -11   3  -7 285.475 344.639   1
 -11   3  -8 1012.68 578.685   1
 -11   3  -9-191.428 290.380   1
 -11   3 -10 3811.12 871.339   1
 -11  -3 -10 4459.11 833.170   3
 -11   3 -11 1807.36 598.366   1
 -11   3 -12 1362.59 496.217   1
 -11   4   8 765.487 538.201   1
 -11   4   7 1918.43 717.132   1
 -11  -4   6 262.759 312.296   1
 -11   4   6-65.9390 609.712   1
 -11  -4   5 6277.53 1019.59   1
 -11   4   5 5003.66 1082.44   1
 -11   4   4 964.651 447.607   1
 -11  -4   4 370.792 293.539   1
 -11   4   3 4060.28 964.229   1
 -11  -4   3 5392.29 986.786   1
 -11   4   2 1224.00 565.349   1
 -11   4   1 5603.94 1065.74   1
 -11   4   0 720.518 458.054   1
 -11   4  -1 1731.66 651.303   1
 -11   4  -2 772.106 488.441   1
 -11   4  -3 4965.89 1013.54   1
 -11   4  -4-191.592 385.887   1
 -11   4  -5 469.157 336.943   1
 -11   4  -6 818.919 367.814   1
 -11   4  -7 2549.38 582.939   1
 -11   4  -8-313.071 356.442   1
 -11   5   1 1973.39 780.257   1
 -11   5   0 536.192 448.690   1
 -11   5  -1 663.182 536.313   1
 -11   5  -2 856.552 509.285   1
 -11   5  -3 368.027 355.932   1
 -12   0  17-446.001 404.232   1
 -12   0  16 600.673 477.010   1
 -12   0  15-158.569 406.497   1
 -12   0  14 7709.50 1298.60   1
 -12   0  13 153.223 396.230   1
 -12   0  12 19213.5 1962.31   1
 -12   0  11 626.657 437.889   1
 -12   0  10 14084.0 1650.61   1
 -12   0   9 637.650 416.380   1
 -12   0   8 445.738 486.800   1
 -12   0   7 201.429 434.919   1
 -12   0   6 33844.2 2449.49   1
 -12   0   5-468.424 422.270   1
 -12   0   4 1979.71 641.785   1
 -12   0   3-283.856 315.447   1
 -12   0   2 32332.0 2330.06   1
 -12   0   1-376.544 448.856   1
 -12   0   0 3653.12 841.902   1
 -12   0  -1-341.264 282.702   1
 -12   0  -2 5861.37 989.185   1
 -12   0  -3-377.738 433.173   1
 -12   0  -4-292.113 429.066   1
 -12   0  -5 602.419 326.222   1
 -12   0  -6 14574.2 1566.46   1
 -12   0  -7 632.893 453.350   1
 -12   0  -8 436.972 381.986   1
 -12   0  -9 481.978 354.593   1
 -12   0 -10 10304.0 1338.00   1
 -12   0 -11 335.834 296.751   1
 -12   0 -12 164.874 393.308   1
 -12   0 -13-545.430 394.639   1
 -12   0 -15 770.928 511.442   3
 -12   0 -16 967.709 522.167   3
 -12  -1  18 1611.20 711.607   1
 -12  -1  17 468.132 473.647   1
 -12  -1  16 405.954 666.112   1
 -12   1  15 2992.26 901.522   1
 -12  -1  15 4579.02 1056.99   1
 -12   1  14-477.782 605.425   1
 -12  -1  14 195.721 413.150   1
 -12   1  13 1241.87 582.338   1
 -12  -1  13-198.064 407.570   1
 -12   1  12 437.071 437.187   1
 -12  -1  12 1048.69 515.738   1
 -12   1  11 301.304 485.602   1
 -12  -1  11 530.937 433.341   1
 -12   1  10 3376.91 833.466   1
 -12  -1  10 3787.11 842.439   1
 -12  -1   9 12745.4 1516.62   1
 -12   1   9 11171.3 1482.06   1
 -12   1   8-508.507 414.050   1
 -12  -1   8 48.6888 373.298   1
 -12  -1   7 1145.30 452.795   1
 -12   1   7 1589.75 634.697   1
 -12  -1   6 210.445 315.892   1
 -12   1   6 158.689 397.613   1
 -12  -1   5 12761.9 1414.56   1
 -12   1   5 14437.7 1570.53   1
 -12  -1   4 5242.19 930.906   1
 -12   1   4 6615.99 1098.74   1
 -12  -1   3 6131.40 968.905   1
 -12   1   3 6044.71 1037.82   1
 -12  -1   2 1640.23 535.576   1
 -12   1   2 1699.75 560.627   1
 -12  -1   1 13032.2 1422.62   1
 -12   1   1 12508.6 1447.86   1
 -12  -1   0 6283.70 983.628   1
 -12   1   0 5519.40 980.559   1
 -12  -1  -1 4586.22 851.762   1
 -12   1  -1 4452.49 861.781   1
 -12  -1  -2-405.303 396.433   1
 -12   1  -2-102.228 401.500   1
 -12   1  -3 6292.79 988.199   1
 -12  -1  -3 7235.77 1073.79   1
 -12   1  -4 7715.02 1116.61   1
 -12  -1  -4 5831.79 978.901   1
 -12   1  -5 5790.98 987.203   1
 -12  -1  -5 5447.76 933.783   1
 -12   1  -6 1647.24 597.017   1
 -12  -1  -6 2450.47 683.863   1
 -12  -1  -7 11308.4 1399.12   1
 -12   1  -7 10592.7 1311.52   1
 -12  -1  -8 6266.83 1034.53   1
 -12   1  -8 6253.94 1024.70   1
 -12  -1  -9 8519.83 1256.42   1
 -12   1  -9 8520.12 1214.55   1
 -12  -1 -10 373.641 506.223   1
 -12   1 -10 828.899 534.153   1
 -12  -1 -11 361.924 360.157   1
 -12   1 -11 683.723 433.735   1
 -12   1 -12 8569.06 1275.16   1
 -12   1 -13 2181.96 757.295   1
 -12   1 -14 763.728 544.409   1
 -12  -2  14 3.27368 293.945   1
 -12  -2  13 929.828 449.266   1
 -12  -2  12 31.8007 324.051   1
 -12   2  12 241.142 323.511   1
 -12  -2  11 5260.21 967.899   1
 -12   2  11 4163.29 1056.71   1
 -12  -2  10 200.648 343.265   1
 -12   2  10 153.931 373.695   1
 -12  -2   9 1597.36 560.083   1
 -12   2   9 1081.78 550.888   1
 -12  -2   8-298.659 408.366   1
 -12   2   8-433.837 376.633   1
 -12  -2   7 5779.54 999.633   1
 -12   2   7 5678.91 1088.29   1
 -12   2   6-137.967 373.375   1
 -12  -2   6 198.374 280.219   1
 -12   2   5 437.647 306.354   1
 -12  -2   5-66.9569 279.703   1
 -12  -2   4-144.219 337.089   1
 -12   2   4 1501.42 648.879   1
 -12  -2   3 13929.1 1465.54   1
 -12   2   3 13832.9 1599.08   1
 -12   2   2 3336.62 789.049   1
 -12  -2   2 2763.55 677.649   1
 -12   2   1 7904.48 1186.43   1
 -12  -2   1 7994.16 1112.86   1
 -12   2   0 451.354 366.866   1
 -12  -2   0-351.453 372.228   1
 -12  -2  -1 12290.9 1430.35   1
 -12   2  -1 10728.3 1341.87   1
 -12   2  -2 1298.98 551.521   1
 -12  -2  -2 416.921 286.410   1
 -12  -2  -3 14743.7 1579.10   1
 -12   2  -3 17230.5 1694.80   1
 -12   2  -4 3859.23 810.709   1
 -12  -2  -4 4590.28 828.808   1
 -12   2  -5 18750.2 1756.30   1
 -12  -2  -5 21314.3 1914.19   1
 -12   2  -6 5782.00 975.096   1
 -12  -2  -6 4200.42 856.422   1
 -12   2  -7 15590.0 1625.94   1
 -12  -2  -7 15829.1 1659.08   1
 -12   2  -8 8774.22 1205.56   1
 -12  -2  -8 7288.62 1148.89   1
 -12   2  -9 7294.99 1130.56   1
 -12  -2  -9 8955.20 1263.28   1
 -12   2 -10 1380.05 587.844   1
 -12   2 -11 6049.45 1106.08   1
 -12   2 -12 755.668 570.191   1
 -12   2 -13 7512.26 1248.40   1
 -12   2 -14-586.074 604.785   1
 -12   2 -15 5202.38 1094.26   1
 -12  -3  10 4.67851 356.344   1
 -12  -3   9 1887.74 614.434   1
 -12  -3   8 7829.29 1119.72   1
 -12   3   7-23.5087 372.950   1
 -12  -3   7 980.203 438.824   1
 -12   3   6-258.095 493.582   1
 -12  -3   6-287.332 413.806   1
 -12   3   5 26.3507 600.293   1
 -12  -3   5 538.321 317.103   1
 -12   3   4 8023.07 1306.30   1
 -12  -3   4 7742.17 1095.97   1
 -12   3   3 989.793 479.300   1
 -12  -3   3 238.183 360.006   1
 -12  -3   2 793.100 450.517   1
 -12   3   2 2012.28 651.099   1
 -12  -3   1 2080.21 589.575   1
 -12   3   1 2353.72 720.945   1
 -12   3   0 10739.7 1382.04   1
 -12  -3   0 11456.4 1398.62   1
 -12  -3  -1 3387.84 655.024   1
 -12   3  -1 5707.91 1048.57   1
 -12   3  -2 86.7755 328.351   1
 -12  -3  -2-208.195 462.983   1
 -12   3  -3 99.1641 480.252   1
 -12  -3  -3 40.7650 291.538   1
 -12   3  -4 5063.61 980.174   1
 -12  -3  -4 4139.21 926.193   1
 -12   3  -5 9481.04 1303.57   1
 -12   3  -6 809.856 507.532   1
 -12   3  -7 771.910 522.978   1
 -12   3  -8 13893.9 1595.17   1
 -12   3  -9 5029.67 878.947   1
 -12   3 -10-299.999 458.538   1
 -12   3 -11-271.805 455.344   1
 -12   3 -12 3791.10 898.918   1
 -12  -4   5 1808.47 640.470   1
 -12  -4   4 1111.15 580.368   1
 -12  -4   3 1127.80 365.076   1
 -12   4   0 910.117 441.268   1
 -12   4  -1 100.237 352.276   1
 -12   4  -2 5251.34 1076.05   1
 -12   4  -3 238.112 503.510   1
 -12   4  -4 968.907 627.498   1
 -12   4  -5 1561.22 642.534   1
 -12   4  -6 7671.03 1189.20   1
 -12   4  -7 16.7314 437.361   1
 -13   0  12-215.850 335.884   1
 -13   0  11 3752.35 1017.51   1
 -13   0  10 380.062 321.604   1
 -13   0   9 248.046 363.815   1
 -13   0   8-594.830 602.855   1
 -13   0   7 16034.4 1809.42   1
 -13   0   6 125.424 375.040   1
 -13   0   5 1813.76 506.613   1
 -13   0   4 472.013 455.807   1
 -13   0   3 14485.1 1680.23   1
 -13   0   2 104.461 410.523   1
 -13   0   1 444.802 525.191   1
 -13   0   0 224.483 410.646   1
 -13   0  -1 7733.43 1201.69   1
 -13   0  -2-572.756 467.416   1
 -13   0  -3 1224.89 642.771   1
 -13   0  -4 624.960 544.786   1
 -13   0  -5 2459.26 689.296   1
 -13   0  -6-110.948 430.775   1
 -13   0  -7-613.984 441.554   1
 -13  -1  13 1764.09 804.562   1
 -13  -1  12 7306.51 1257.38   1
 -13  -1  11 1131.69 614.532   1
 -13  -1  10-284.092 386.708   1
 -13  -1   9 13262.5 1628.49   1
 -13   1   9 13712.7 1785.86   1
 -13  -1   8 4429.01 940.143   1
 -13   1   8 3405.34 906.538   1
 -13  -1   7 108.319 399.967   1
 -13   1   7 223.254 384.049   1
 -13  -1   6 816.842 529.622   1
 -13   1   6 857.328 477.643   1
 -13  -1   5 2267.74 698.522   1
 -13   1   5 1547.14 605.470   1
 -13  -1   4 2426.48 704.634   1
 -13   1   4 2131.24 662.768   1
 -13  -1   3 282.369 400.851   1
 -13   1   3 502.226 467.715   1
 -13  -1   2 2775.52 757.223   1
 -13   1   2 3284.58 860.005   1
 -13  -1   1 4946.79 978.892   1
 -13   1   1 5473.25 1098.58   1
 -13  -1   0 8205.97 1232.60   1
 -13   1   0 7281.55 1223.92   1
 -13  -1  -1 2261.26 761.575   1
 -13   1  -1 2551.52 785.601   1
 -13   1  -2 492.955 586.093   1
 -13  -1  -2 533.802 365.814   1
 -13   1  -3 6287.01 1101.38   1
 -13  -1  -3 7191.50 1121.90   1
 -13   1  -4 1081.19 595.969   1
 -13  -1  -4 442.020 468.344   1
 -13   1  -5 382.406 496.253   1
 -13  -1  -5 58.6768 401.875   1
 -13   1  -6 3095.03 826.956   1
 -13   1  -7 5634.02 1075.88   1
 -13   1  -8 804.469 527.880   1
 -13  -2  14 671.857 522.329   1
 -13  -2  13 672.035 573.088   1
 -13  -2  12 461.083 600.742   1
 -13  -2  11 1707.06 702.383   1
 -13  -2  10 87.1446 379.705   1
 -13  -2   9-334.795 322.040   1
 -13  -2   8 924.787 433.863   1
 -13  -2   7 2730.96 730.467   1
 -13  -2   6 1147.99 483.861   1
 -13  -2   5-191.314 493.708   1
 -13  -2   4 1451.06 525.088   1
 -13   2   4 2474.89 764.787   1
 -13   2   3 1040.06 614.281   1
 -13  -2   3 974.299 508.608   1
 -13   2   2 728.918 353.025   1
 -13  -2   2 1254.22 570.757   1
 -13   2   1 788.464 480.032   1
 -13  -2   1 1018.55 553.888   1
 -13   2   0 3611.02 924.270   1
 -13  -2   0 3831.56 794.553   1
 -13   2  -1 2035.94 683.317   1
 -13  -2  -1 1239.11 634.408   1
 -13  -2  -2 11836.8 1414.74   1
 -13   2  -2 11509.4 1491.43   1
 -13   2  -3 2091.85 632.153   1
 -13   2  -4-107.818 371.207   1
 -13   2  -5 3915.27 822.124   1
 -13   2  -6 15863.0 1709.59   1
 -13  -3   9 3324.80 848.904   1
 -13  -3   8 210.078 382.456   1
 -13  -3   7 386.744 349.323   1
 -13  -3   6 2600.65 728.063   1
 -13  -3   5 1987.17 642.949   1
 -13  -3   4 1777.47 711.072   1
 -13  -3   3 10.6795 456.191   1
   0   0   0    0.00    0.00   0
TITL UP-3FcPhPy in P2(1)/n
REM P2(1)/n (#14 in standard setting)
CELL 0.71073  10.917331   5.801106  23.085213  90.0000  93.1598  90.0000
ZERR    4.00   0.000772   0.000579   0.002298   0.0000   0.0073   0.0000
LATT  1
SYMM -x+1/2, y+1/2,-z+1/2
SFAC C N Fe
UNIT 80.00 4.00 4.00
TREF
HKLF 4
END
;
_shelx_hkl_checksum     11623
_shelx_res_file
;
TITL UP-3FcPhPy in P2(1)/n
CELL  0.71073  10.9173   5.8011  23.0852   90.000   93.160   90.000
ZERR     4.00   0.0008   0.0006   0.0023    0.000    0.007    0.000
LATT   1
SYMM  1/2 - X, 1/2 + Y, 1/2 - Z
SFAC  C    N    FE   H
UNIT  80   4    4    68
MERG   2
OMIT     0.00  52.00
OMIT     4   5  10
OMIT    -1   0  13
OMIT   -11   3  12
OMIT    -2   1  11
OMIT    -2   6  14
FMAP   2
PLAN   25
ACTA    52.00
BOND   $H
CONF
L.S.  14
WGHT    0.050300
FVAR       3.40023
C1    1    0.549892    0.119583    0.241549    11.00000    0.00983    0.01805 =
         0.02402   -0.00063    0.00056    0.00150
AFIX  43
H1    4    0.517579    0.261516    0.229843    11.00000   -1.20000
AFIX   0
C2    1    0.543498    0.023649    0.295914    11.00000    0.00702    0.01916 =
         0.02316    0.00325   -0.00168   -0.00284
C3    1    0.606628   -0.191115    0.294215    11.00000    0.01022    0.02274 =
         0.02711    0.00434   -0.00199   -0.00248
AFIX  43
H3    4    0.618263   -0.293989    0.324923    11.00000   -1.20000
AFIX   0
C4    1    0.646590   -0.219521    0.240429    11.00000    0.00982    0.01768 =
         0.03059    0.00137   -0.00147    0.00293
AFIX  43
H4    4    0.690108   -0.346083    0.227810    11.00000   -1.20000
AFIX   0
C5    1    0.491718    0.124759    0.346513    11.00000    0.00515    0.02177 =
         0.02268    0.00297    0.00060   -0.00195
C6    1    0.485870    0.013583    0.401817    11.00000    0.00956    0.02416 =
         0.02158    0.00423   -0.00352   -0.00058
AFIX  43
H6    4    0.509908   -0.137061    0.410256    11.00000   -1.20000
AFIX   0
C7    1    0.437507    0.171008    0.441352    11.00000    0.01403    0.03090 =
         0.01963   -0.00102   -0.00425   -0.00164
AFIX  43
H7    4    0.425105    0.142441    0.480234    11.00000   -1.20000
AFIX   0
C8    1    0.411232    0.379943    0.411376    11.00000    0.01416    0.02165 =
         0.02463   -0.00189   -0.00262   -0.00061
AFIX  43
H8    4    0.378344    0.512190    0.427173    11.00000   -1.20000
AFIX   0
C9    1    0.443614    0.352702    0.353358    11.00000    0.00976    0.02216 =
         0.02665    0.00420    0.00159   -0.00233
AFIX  43
H9    4    0.435155    0.464002    0.324419    11.00000   -1.20000
AFIX   0
C10   1    0.202854   -0.023537    0.308009    11.00000    0.00939    0.03970 =
         0.02509   -0.00533   -0.00337   -0.00126
AFIX  43
H10   4    0.225677   -0.058165    0.270775    11.00000   -1.20000
AFIX   0
C11   1    0.212098   -0.173340    0.356513    11.00000    0.01199    0.02181 =
         0.04982   -0.00194   -0.00488   -0.00240
AFIX  43
H11   4    0.241738   -0.323646    0.356640    11.00000   -1.20000
AFIX   0
C12   1    0.168559   -0.054902    0.404517    11.00000    0.01539    0.04483 =
         0.02990    0.00856   -0.00308   -0.00964
AFIX  43
H12   4    0.164857   -0.112798    0.441947    11.00000   -1.20000
AFIX   0
C13   1    0.131407    0.168069    0.385670    11.00000    0.00833    0.03501 =
         0.03423   -0.00925    0.00397   -0.00243
AFIX  43
H13   4    0.098526    0.282191    0.408466    11.00000   -1.20000
AFIX   0
C14   1    0.153260    0.186224    0.325923    11.00000    0.01149    0.02825 =
         0.03188    0.00600   -0.00485   -0.00193
AFIX  43
H14   4    0.137487    0.314777    0.302623    11.00000   -1.20000
AFIX   0
C15   1    0.641667    0.008380    0.148787    11.00000    0.00521    0.02599 =
         0.02362   -0.00195   -0.00075   -0.00369
C16   1    0.604597    0.208842    0.120470    11.00000    0.01824    0.02859 =
         0.03121    0.00161    0.00399    0.00617
AFIX  43
H16   4    0.559480    0.318418    0.139564    11.00000   -1.20000
AFIX   0
C17   1    0.634673    0.246649    0.063569    11.00000    0.02657    0.04089 =
         0.03198    0.00960    0.00136    0.00714
AFIX  43
H17   4    0.608810    0.381119    0.044675    11.00000   -1.20000
AFIX   0
C18   1    0.702482    0.086938    0.034775    11.00000    0.02012    0.04881 =
         0.02583    0.00223    0.00487    0.00298
AFIX  43
H18   4    0.722937    0.112871   -0.003255    11.00000   -1.20000
AFIX   0
C19   1    0.739337   -0.111742    0.063422    11.00000    0.02214    0.03987 =
         0.03077   -0.00115    0.00549    0.00603
AFIX  43
H19   4    0.784994   -0.220393    0.044297    11.00000   -1.20000
AFIX   0
C20   1    0.710060   -0.152933    0.119724    11.00000    0.01934    0.02916 =
         0.02744    0.00191    0.00011    0.00488
AFIX  43
H20   4    0.735883   -0.288106    0.138298    11.00000   -1.20000
AFIX   0
N1    2    0.612526   -0.031030    0.207336    11.00000    0.00681    0.02083 =
         0.02375    0.00025   -0.00087    0.00028
FE1   3    0.313501    0.115849    0.373377    11.00000    0.00849    0.01993 =
         0.02015    0.00174   -0.00110   -0.00065
HKLF 4
REM  UP-3FcPhPy in P2(1)/n
REM R1 =  0.0450 for    2198 Fo > 4sig(Fo)  and  0.0668 for all    2858 data
REM    199 parameters refined using      0 restraints
END
WGHT      0.0503      0.0000
REM Highest difference peak  0.502,  deepest hole -0.751,  1-sigma level  0.088
Q1    1   0.2339 -0.0529  0.3795  11.00000  0.05    0.50
Q2    1   0.2449  0.0882  0.3280  11.00000  0.05    0.41
Q3    1   0.3979 -0.0368  0.3645  11.00000  0.05    0.40
Q4    1   0.5833 -0.2057  0.2621  11.00000  0.05    0.38
Q5    1   0.6823 -0.1321  0.2622  11.00000  0.05    0.35
Q6    1   0.3010 -0.3510  0.3725  11.00000  0.05    0.35
Q7    1   0.3064 -0.0475  0.4145  11.00000  0.05    0.34
Q8    1   0.1459 -0.1092  0.3694  11.00000  0.05    0.34
Q9    1   0.6672  0.2235  0.0953  11.00000  0.05    0.33
Q10   1   0.4062  0.2407  0.3452  11.00000  0.05    0.33
Q11   1   0.5832 -0.0756  0.2958  11.00000  0.05    0.31
Q12   1   0.4128  0.0788  0.5000  11.00000  0.05    0.31
Q13   1   0.4016  0.4077  0.3220  11.00000  0.05    0.31
Q14   1   0.5502  0.3953  0.3806  11.00000  0.05    0.30
Q15   1   0.4014  0.2140  0.4110  11.00000  0.05    0.30
Q16   1   0.6160  0.0948  0.1208  11.00000  0.05    0.30
Q17   1   0.5630  0.0917  0.2822  11.00000  0.05    0.28
Q18   1   0.5382  0.0882  0.3160  11.00000  0.05    0.28
Q19   1   0.1206  0.2261  0.2737  11.00000  0.05    0.28
Q20   1   0.3782  0.1001  0.4187  11.00000  0.05    0.28
Q21   1   0.5054  0.5183  0.4672  11.00000  0.05    0.27
Q22   1   0.3158  0.2197  0.3167  11.00000  0.05    0.27
Q23   1   0.5776  0.2203  0.0861  11.00000  0.05    0.27
Q24   1   0.5005  0.2369  0.2178  11.00000  0.05    0.26
Q25   1   0.8220  0.2243  0.0543  11.00000  0.05    0.26
;
_shelx_res_checksum     82994
_shelxl_version_number         .2013
