# Supplementary material for: Crystal structure of 3-ferrocenyl-1-phenyl-1H-pyrrole, [Fe(η5-C5H4 cC4H3 NPh)(η5-C5H5)]
Source: Acta Crystallogr E Crystallogr Commun. 2016 Jan 1;72(Pt 1):92–5. doi: 10.1107/S2056989015024214 (PMC4704767; doi:10.1107/S2056989015024214)
Supplement: Supplementary file 2 [file e-72-00092-Isup2.hkl]

data_I                                                                          
_shelx_title ' UP-3FcPhPy in P2(1)/n'                                           
_shelx_refln_list_code          4                                               
_shelx_F_calc_maximum      189.20                                               
_exptl_crystal_F_000       680.00                                               
_reflns_d_resolution_high  0.8107                                               
                                                                                
loop_                                                                           
 _space_group_symop_operation_xyz                                               
 'x, y, z'                                                                      
 '-x+1/2, y+1/2, -z+1/2'                                                        
 '-x, -y, -z'                                                                   
 'x-1/2, -y-1/2, z-1/2'                                                         
                                                                                
_cell_length_a    10.9173                                                       
_cell_length_b     5.8011                                                       
_cell_length_c    23.0852                                                       
_cell_angle_alpha  90.000                                                       
_cell_angle_beta   93.160                                                       
_cell_angle_gamma  90.000                                                       
                                                                                
_shelx_F_squared_multiplier     1.000                                           
                                                                                
loop_                                                                           
 _refln_index_h                                                                 
 _refln_index_k                                                                 
 _refln_index_l                                                                 
 _refln_F_squared_calc                                                          
 _refln_F_squared_meas                                                          
 _refln_F_squared_sigma                                                         
 _refln_observed_status                                                         
   2   0   0       4461.73       4884.07       122.73 o                         
   4   0   0       1841.04       1919.33        89.99 o                         
   6   0   0       2548.99       2567.47       127.97 o                         
   8   0   0       1788.43       1673.43       119.94 o                         
  10   0   0        837.12        806.37        96.66 o                         
  12   0   0        341.33        315.97        72.82 o                         
   1   1   0       9647.49       9781.62       112.62 o                         
   2   1   0       3017.26       3305.43        87.66 o                         
   3   1   0        235.31        229.51        13.72 o                         
   4   1   0       2302.76       2387.36        63.77 o                         
   5   1   0       2793.03       2878.21       100.10 o                         
   6   1   0       4056.70       4123.92       118.51 o                         
   7   1   0          6.56         11.10        19.36 o                         
   8   1   0        333.73        387.56        40.54 o                         
   9   1   0          2.85          0.00        20.06 o                         
  10   1   0        690.28        766.44        65.18 o                         
  11   1   0        304.00        249.86        39.72 o                         
  12   1   0        530.12        512.48        60.06 o                         
  13   1   0        701.57        671.88        75.12 o                         
   0   2   0          0.31          1.83         5.36 o                         
   1   2   0       5491.46       5168.33       104.36 o                         
   2   2   0         15.16         23.87         5.10 o                         
   3   2   0       1063.39       1042.90        33.33 o                         
   4   2   0       1010.82       1060.06        34.24 o                         
   5   2   0       1985.23       2003.96        77.14 o                         
   6   2   0        333.61        350.95        34.53 o                         
   7   2   0        959.80        935.90        59.92 o                         
   8   2   0        165.09        139.33        29.61 o                         
   9   2   0        277.28        242.32        36.48 o                         
  10   2   0         76.53         76.19        23.72 o                         
  11   2   0        128.89        116.88        28.64 o                         
  12   2   0          0.08          4.57        34.72 o                         
   1   3   0          3.42         10.08         5.58 o                         
   2   3   0       3538.88       3539.47        61.03 o                         
   3   3   0        919.36        876.67        37.18 o                         
   4   3   0       2341.53       2461.86       276.31 o                         
   5   3   0       1372.53       1486.22        64.95 o                         
   6   3   0        328.70        345.07        36.66 o                         
   7   3   0        759.04        752.82        58.03 o                         
   8   3   0         31.64         44.15        17.06 o                         
   9   3   0         23.77         32.64        20.84 o                         
  10   3   0        458.82        436.28        52.32 o                         
  11   3   0        948.79        883.62        78.94 o                         
  12   3   0        988.93        960.53        85.03 o                         
   0   4   0       2910.73       2920.15        73.72 o                         
   1   4   0        130.03        115.44        11.16 o                         
   2   4   0       1107.92       1056.69        47.91 o                         
   3   4   0        108.08        117.87        11.66 o                         
   4   4   0        665.79        732.96        46.21 o                         
   5   4   0         58.48        102.74        23.70 o                         
   6   4   0        145.85        181.62        43.08 o                         
   7   4   0         44.47         13.76        28.99 o                         
   8   4   0       2718.77       2742.05       179.03 o                         
   9   4   0        107.17         95.50        43.27 o                         
  10   4   0        516.35        480.60        86.75 o                         
  11   4   0         80.99         62.32        39.62 o                         
   1   5   0          8.15          0.00        13.89 o                         
   2   5   0        282.73        341.16        24.50 o                         
   3   5   0        920.50        968.41        40.56 o                         
   4   5   0         69.80         58.53        13.88 o                         
   5   5   0       2774.98       3019.15       166.54 o                         
   6   5   0        792.40        911.48        71.57 o                         
   7   5   0        267.54        191.29        37.91 o                         
   8   5   0         84.73         36.41        37.22 o                         
   9   5   0        148.76        166.36        54.73 o                         
   0   6   0        211.23        215.11        49.06 o                         
   1   6   0        602.66        733.04        60.07 o                         
   2   6   0        154.03        143.42        32.15 o                         
   3   6   0        745.56        820.71        67.44 o                         
   4   6   0          0.01          4.57        20.99 o                         
   5   6   0         47.08         74.74        29.20 o                         
   6   6   0         51.39         32.10        22.64 o                         
   7   6   0        597.76        712.89        71.85 o                         
   1   7   0         22.64          0.00        50.79 o                         
   2   7   0         90.91         94.46        26.78 o                         
 -13   0   1          3.16         38.47        45.43 o                         
 -11   0   1       2042.00       2022.89       160.40 o                         
  -9   0   1       5837.87       5701.17       248.68 o                         
  -7   0   1       2040.78       2027.27       121.81 o                         
  -5   0   1        194.16        180.38        32.06 o                         
  -3   0   1        177.15        186.51        24.18 o                         
   3   0   1      23992.30      25708.38       506.55 o                         
   5   0   1       2001.75       1859.05        97.98 o                         
   7   0   1       7717.40       7574.02       262.03 o                         
   9   0   1        304.98        331.61        58.98 o                         
  11   0   1       1753.27       1745.98       146.56 o                         
  13   0   1        795.48        668.88       103.94 o                         
 -13   1   1        386.52        449.16        63.21 o                         
 -12   1   1       1041.62       1105.41        87.77 o                         
 -11   1   1        286.77        269.47        42.32 o                         
 -10   1   1        113.59         86.69        22.27 o                         
  -9   1   1          2.77          0.00        22.14 o                         
  -8   1   1        503.26        484.36        43.99 o                         
  -7   1   1       3135.22       3056.29       109.12 o                         
  -6   1   1       5222.80       5220.01       136.54 o                         
  -5   1   1       4810.48       5009.98       123.41 o                         
  -4   1   1        736.83        756.07        27.31 o                         
  -3   1   1       2968.68       3234.84        53.96 o                         
  -2   1   1       4850.12       5253.20        66.49 o                         
  -1   1   1        605.92        603.66        17.60 o                         
   0   1   1       2443.06       2402.49        52.41 o                         
   1   1   1      11974.22      11927.87       313.64 o                         
   2   1   1       6640.45       7269.41       160.71 o                         
   3   1   1       8693.21       9566.82       133.50 o                         
   4   1   1       2263.21       2364.39        59.11 o                         
   5   1   1        481.99        528.14        64.37 o                         
   6   1   1       1378.56       1424.73        66.60 o                         
   7   1   1        259.01        285.95        31.92 o                         
   8   1   1       1222.53       1071.99        68.07 o                         
   9   1   1        988.95       1043.79        70.90 o                         
  10   1   1       1586.00       1567.08        93.48 o                         
  11   1   1        681.95        636.23        62.76 o                         
  12   1   1        389.78        391.04        52.40 o                         
  13   1   1        197.73        208.44        47.30 o                         
 -12   2   1        775.01        687.83        70.20 o                         
 -11   2   1         49.53         40.83        23.55 o                         
 -10   2   1        980.40        995.32        74.86 o                         
  -9   2   1         15.04         24.77        29.04 o                         
  -8   2   1       1047.49       1029.53        65.69 o                         
  -7   2   1        179.56        179.95        27.04 o                         
  -6   2   1         69.41         76.57        17.49 o                         
  -5   2   1         51.94         55.57        11.95 o                         
  -4   2   1       4068.63       4294.95        84.93 o                         
  -3   2   1        168.47        147.52        11.75 o                         
  -2   2   1       1818.66       1732.51        42.76 o                         
  -1   2   1       1075.57       1022.34        33.94 o                         
   0   2   1       1873.46       1743.02        36.63 o                         
   1   2   1         22.86         16.56         4.59 o                         
   2   2   1       1113.77       1153.35        27.38 o                         
   3   2   1        324.19        375.02        19.71 o                         
   4   2   1       2738.15       2815.16        94.69 o                         
   5   2   1        113.59        137.04        20.72 o                         
   6   2   1       7940.63       7972.06       184.05 o                         
   7   2   1         48.93         32.21        24.57 o                         
   8   2   1        668.39        653.04        53.34 o                         
   9   2   1        523.20        524.22        51.82 o                         
  10   2   1        266.77        195.57        33.38 o                         
  11   2   1         38.59         16.52        17.62 o                         
  12   2   1       1181.13        995.78        84.64 o                         
 -12   3   1        196.75        190.11        39.47 o                         
 -11   3   1         30.11         33.59        20.25 o                         
 -10   3   1         88.37         63.81        23.60 o                         
  -9   3   1         55.16         57.31        24.41 o                         
  -8   3   1         25.03         10.76        14.55 o                         
  -7   3   1       1491.13       1603.17        84.50 o                         
  -6   3   1       1170.58       1234.93        54.58 o                         
  -5   3   1       1638.45       1743.34        94.64 o                         
  -4   3   1       1765.11       1870.27        89.56 o                         
  -3   3   1        349.77        297.14        34.92 o                         
  -2   3   1         87.35        105.67        10.37 o                         
  -1   3   1        451.54        547.74        21.83 o                         
   0   3   1        645.13        614.31        20.57 o                         
   1   3   1       4213.46       4155.26        64.78 o                         
   2   3   1        453.96        399.38        19.85 o                         
   3   3   1       2214.74       1993.21        63.00 o                         
   4   3   1         25.43         18.38        11.01 o                         
   5   3   1       1381.59       1374.52        94.76 o                         
   6   3   1         42.79         95.27        29.94 o                         
   7   3   1        638.81        648.81        55.12 o                         
   8   3   1        285.94        301.95        85.10 o                         
   9   3   1       2595.61       2647.64       121.78 o                         
  10   3   1        209.16        259.46        42.31 o                         
  11   3   1        620.02        548.33        62.11 o                         
  12   3   1        411.45        372.62       100.33 o                         
 -11   4   1        661.46        484.70        92.18 o                         
 -10   4   1         43.28          0.00        32.80 o                         
  -9   4   1        622.12        538.36        84.12 o                         
  -8   4   1        457.76        523.03        82.03 o                         
  -7   4   1        209.46        224.50        51.46 o                         
  -6   4   1          2.40          8.73        15.45 o                         
  -5   4   1        247.82        365.61        45.20 o                         
  -4   4   1       1319.73       1492.30        65.37 o                         
  -3   4   1        382.95        343.45        22.78 o                         
  -2   4   1         80.04         47.69        11.80 o                         
  -1   4   1       5197.84       5397.37        90.13 o                         
   0   4   1         79.93         93.89        10.34 o                         
   1   4   1        300.91        304.78        18.70 o                         
   2   4   1         73.12         91.53         9.59 o                         
   3   4   1       2087.92       2104.10        50.02 o                         
   4   4   1        174.08        136.11        23.71 o                         
   5   4   1       1151.75       1236.93        64.10 o                         
   6   4   1         98.63         71.00        32.54 o                         
   7   4   1        438.23        467.86        68.82 o                         
   8   4   1          1.04         22.67        21.53 o                         
   9   4   1         18.38          0.00        39.45 o                         
  10   4   1          1.40         10.33        28.21 o                         
  11   4   1        246.62        149.78        56.33 o                         
  -9   5   1         18.16         37.42        41.35 o                         
  -8   5   1        129.08        146.35        41.79 o                         
  -7   5   1        440.54        421.45        75.14 o                         
  -6   5   1        413.19        496.88        69.01 o                         
  -5   5   1         28.81         45.19        16.29 o                         
  -4   5   1       1723.88       1883.67        68.04 o                         
  -3   5   1        175.34        171.22        17.88 o                         
  -2   5   1        675.84        703.32        33.39 o                         
  -1   5   1          4.50          0.00         7.90 o                         
   0   5   1         98.01        104.65        13.18 o                         
   1   5   1        510.00        483.48        26.07 o                         
   2   5   1       2849.93       2879.35       116.54 o                         
   3   5   1         52.88         33.23        13.07 o                         
   4   5   1        518.44        556.31        69.53 o                         
   5   5   1          4.43          9.76        22.71 o                         
   6   5   1        388.33        473.04        79.56 o                         
   7   5   1         35.55         17.50        18.73 o                         
   8   5   1        249.04        215.57        38.96 o                         
   9   5   1        188.17         80.89        36.68 o                         
  -7   6   1          0.82         13.62        16.53 o                         
  -6   6   1         52.15         30.03        21.44 o                         
  -5   6   1          2.57          3.84        31.06 o                         
  -4   6   1        278.66        361.75        65.86 o                         
  -3   6   1        236.26        247.79        39.84 o                         
  -2   6   1        375.69        507.52        52.69 o                         
  -1   6   1          2.11          0.00        19.03 o                         
   0   6   1        743.56        778.88        60.26 o                         
   1   6   1         28.40         32.95        20.12 o                         
   2   6   1         82.75        136.03        32.12 o                         
   3   6   1        218.03        208.33        27.73 o                         
   4   6   1        544.67        635.41        55.50 o                         
   5   6   1         92.95         80.64        46.62 o                         
   6   6   1        813.49        785.79       112.82 o                         
   7   6   1          1.79         26.52        26.75 o                         
  -2   7   1          9.11          6.40        36.78 o                         
  -1   7   1         17.43          2.85        22.89 o                         
   0   7   1         44.36         41.28        27.34 o                         
   1   7   1        768.29        867.66        73.75 o                         
   2   7   1         13.29          2.38        26.40 o                         
 -12   0   2       2657.68       2796.48       201.53 o                         
 -10   0   2        393.56        343.92        65.82 o                         
  -8   0   2        114.64         99.18        29.76 o                         
  -6   0   2       1657.73       1774.88       106.89 o                         
  -4   0   2         29.00         29.06        14.02 o                         
  -2   0   2       5901.84       6196.03       107.84 o                         
   2   0   2      21399.02      22899.79       440.17 o                         
   4   0   2       2080.93       2161.49        97.32 o                         
   6   0   2       3826.70       3691.31       159.01 o                         
   8   0   2         21.94         31.20        22.20 o                         
  10   0   2       1024.60       1014.26       106.89 o                         
  12   0   2        470.26        506.97        85.56 o                         
 -13   1   2        251.42        261.13        49.16 o                         
 -12   1   2        192.48        144.37        33.50 o                         
 -11   1   2        612.24        588.34        59.96 o                         
 -10   1   2        254.95        252.28        37.88 o                         
  -9   1   2        256.38        253.60        49.24 o                         
  -8   1   2       2002.18       1995.51        92.88 o                         
  -7   1   2        883.77        808.33        53.47 o                         
  -6   1   2        137.99        120.63        20.26 o                         
  -5   1   2        139.48        130.64        19.93 o                         
  -4   1   2        202.16        204.65        12.81 o                         
  -3   1   2       3193.57       3320.13        63.66 o                         
  -2   1   2         77.42         77.23        12.25 o                         
  -1   1   2      12410.09      12439.27       120.89 o                         
   0   1   2      10787.01      10036.54       118.29 o                         
   1   1   2      35795.38      36050.67       572.52 o                         
   2   1   2       2407.75       2512.99        46.76 o                         
   3   1   2       1559.64       1582.03        41.58 o                         
   4   1   2       1635.19       1648.49        65.73 o                         
   5   1   2       6830.09       7366.06       213.53 o                         
   6   1   2       2883.29       2963.32        99.75 o                         
   7   1   2       4178.23       4156.04       144.50 o                         
   8   1   2        956.84        942.52        63.22 o                         
   9   1   2        682.97        666.76        57.60 o                         
  10   1   2         52.26         35.34        23.41 o                         
  11   1   2        282.21        258.90        42.60 o                         
  12   1   2          0.51          0.00        24.40 o                         
  13   1   2          1.95         44.81        26.84 o                         
 -12   2   2        260.51        262.37        44.46 o                         
 -11   2   2       2058.80       1999.65       113.82 o                         
 -10   2   2         71.23         96.50        25.52 o                         
  -9   2   2        241.06        233.45        35.93 o                         
  -8   2   2         73.37         89.74        28.97 o                         
  -7   2   2       1072.38       1098.42        64.99 o                         
  -6   2   2          0.44          0.00        10.59 o                         
  -5   2   2       4467.81       4690.99       100.19 o                         
  -4   2   2        170.42        199.97        14.88 o                         
  -3   2   2       4036.57       4052.77        65.55 o                         
  -2   2   2          4.52          4.84         5.91 o                         
  -1   2   2        837.16        857.92        21.22 o                         
   0   2   2         88.40         94.62         6.89 o                         
   1   2   2        321.17        307.64        12.24 o                         
   2   2   2        584.12        588.75        21.63 o                         
   3   2   2       3783.42       3691.72        71.46 o                         
   4   2   2        152.31        148.36        15.77 o                         
   5   2   2      18102.44      19721.50       309.78 o                         
   6   2   2        702.39        726.53        49.18 o                         
   7   2   2        229.97        218.31        28.91 o                         
   8   2   2          2.20          0.00        16.43 o                         
   9   2   2         10.39          0.00        12.86 o                         
  10   2   2         99.96         63.11        65.42 o                         
  11   2   2        766.97        747.60        69.13 o                         
  12   2   2         91.49         62.14        38.15 o                         
 -12   3   2        143.33        112.48        52.73 o                         
 -11   3   2          0.39          0.00        17.23 o                         
 -10   3   2        569.05        598.18        60.18 o                         
  -9   3   2        696.44        696.61        61.88 o                         
  -8   3   2        999.80       1040.95        72.12 o                         
  -7   3   2        470.67        449.12        44.64 o                         
  -6   3   2        451.08        501.53        34.17 o                         
  -5   3   2        202.16        264.28        38.54 o                         
  -4   3   2        132.79         94.33        22.17 o                         
  -3   3   2        837.84        848.88        30.24 o                         
  -2   3   2        938.14        841.57        26.51 o                         
  -1   3   2       2840.53       2842.97        54.63 o                         
   0   3   2       6562.97       6408.01        81.18 o                         
   1   3   2       1638.50       1472.12        33.15 o                         
   2   3   2          7.95          3.01         4.93 o                         
   3   3   2        626.45        589.05        25.13 o                         
   4   3   2        118.81        116.02        16.42 o                         
   5   3   2         16.40         19.38        16.93 o                         
   6   3   2         88.39        102.15        26.33 o                         
   7   3   2        804.67        733.03        75.45 o                         
   8   3   2         94.84        115.83        25.85 o                         
   9   3   2        165.03        188.84        33.25 o                         
  10   3   2        780.50        743.00        66.90 o                         
  11   3   2        333.86        260.36        86.18 o                         
  12   3   2         31.58          0.00        23.17 o                         
 -11   4   2         88.77        105.87        48.90 o                         
 -10   4   2        874.91        677.95       105.80 o                         
  -9   4   2        204.30        256.90        61.22 o                         
  -8   4   2         25.88         11.04        22.53 o                         
  -7   4   2        188.28        216.11        33.78 o                         
  -6   4   2       2148.32       2246.20       127.83 o                         
  -5   4   2          0.87         15.40        13.13 o                         
  -4   4   2       1902.47       2029.86       103.15 o                         
  -3   4   2        429.08        462.31        27.01 o                         
  -2   4   2        456.82        455.65        24.27 o                         
  -1   4   2        408.34        431.59        22.57 o                         
   0   4   2        300.03        306.01        20.09 o                         
   1   4   2        555.57        610.90        25.52 o                         
   2   4   2       1918.93       1799.60        40.77 o                         
   3   4   2        216.42        201.05        13.76 o                         
   4   4   2        865.46        841.08        84.68 o                         
   5   4   2         51.16         54.02        18.17 o                         
   6   4   2       3528.07       3854.36       188.24 o                         
   7   4   2        161.25        193.89        44.78 o                         
   8   4   2        104.89         88.71        34.33 o                         
   9   4   2         23.44         44.56        22.21 o                         
  10   4   2       1086.76       1030.70       121.88 o                         
  11   4   2         46.50         66.78        42.25 o                         
  -9   5   2        259.98        107.43        50.26 o                         
  -8   5   2        155.48        189.91        57.66 o                         
  -7   5   2       1133.50       1206.65       133.84 o                         
  -6   5   2        344.90        387.46        42.69 o                         
  -5   5   2         85.39        146.68        22.41 o                         
  -4   5   2         28.53         32.21        18.23 o                         
  -3   5   2       1152.33       1216.27        46.40 o                         
  -2   5   2        738.05        765.67        35.77 o                         
  -1   5   2        331.01        315.29        22.05 o                         
   0   5   2       1775.15       1769.44        50.64 o                         
   1   5   2        351.83        353.03        21.67 o                         
   2   5   2          3.71          6.93        22.54 o                         
   3   5   2        210.77        244.29        26.06 o                         
   4   5   2         54.16         39.43        16.24 o                         
   5   5   2         12.69          0.00        18.40 o                         
   6   5   2         92.84        124.89        27.96 o                         
   7   5   2        571.64        519.07        54.96 o                         
   8   5   2        370.93        395.83        51.67 o                         
   9   5   2        722.24        695.83        68.92 o                         
  -7   6   2         20.39         29.15        48.17 o                         
  -6   6   2          0.27          9.94        43.07 o                         
  -5   6   2        883.36        916.35       117.73 o                         
  -4   6   2        369.68        432.30        78.09 o                         
  -3   6   2       1179.84       1149.64        79.97 o                         
  -2   6   2         13.63          8.96        18.73 o                         
  -1   6   2          0.77          1.91        18.28 o                         
   0   6   2        102.96         46.60        19.85 o                         
   1   6   2        240.32        279.37        36.73 o                         
   2   6   2        222.45        278.51        31.03 o                         
   3   6   2        377.18        398.74        37.52 o                         
   4   6   2        164.20        144.52        30.75 o                         
   5   6   2        333.27        323.80        93.30 o                         
   6   6   2          2.64         26.99        31.75 o                         
   7   6   2         32.98         32.25        25.32 o                         
  -2   7   2        443.19        565.69        61.72 o                         
  -1   7   2         75.02         46.92        32.71 o                         
   0   7   2        435.25        495.56        56.39 o                         
   1   7   2        104.08         28.13        19.41 o                         
   2   7   2        289.47        316.91        78.37 o                         
 -13   0   3       1239.41       1252.85       145.33 o                         
 -11   0   3       1215.60       1312.48       131.14 o                         
  -9   0   3          3.66         13.50        24.68 o                         
  -7   0   3       5693.05       6206.53       231.81 o                         
  -5   0   3       4743.37       4648.37       169.09 o                         
  -3   0   3       2776.52       2701.15        71.78 o                         
  -1   0   3       3645.11       3562.15        92.60 o                         
   1   0   3      11490.26      11832.74       205.98 o                         
   3   0   3      15134.51      16527.19       354.85 o                         
   5   0   3       1820.52       1911.92        99.29 o                         
   7   0   3       1603.89       1485.28       103.15 o                         
   9   0   3       1748.45       1830.52       133.23 o                         
  11   0   3       1715.85       1657.93       144.61 o                         
  13   0   3        104.61        105.94        55.59 o                         
 -13   1   3         63.12         33.20        26.33 o                         
 -12   1   3        544.30        526.86        61.26 o                         
 -11   1   3        642.02        583.77        60.61 o                         
 -10   1   3       1209.64       1163.02       122.77 o                         
  -9   1   3        267.47        241.20        36.02 o                         
  -8   1   3       2081.30       2069.81        95.03 o                         
  -7   1   3        245.53        246.23        31.02 o                         
  -6   1   3        138.54        150.16        23.24 o                         
  -5   1   3        478.45        580.44        31.48 o                         
  -4   1   3       1589.46       1660.99        46.63 o                         
  -3   1   3       1213.56       1163.01        52.03 o                         
  -2   1   3       5900.68       6216.49        75.07 o                         
  -1   1   3      13035.87      12867.77       204.86 o                         
   0   1   3       6683.61       6311.82        81.25 o                         
   1   1   3       1371.25       1388.65        29.98 o                         
   2   1   3        848.42        847.67        72.46 o                         
   3   1   3      11493.50      12510.36       290.44 o                         
   4   1   3       2058.12       2400.01        60.47 o                         
   5   1   3        797.86        904.60        59.43 o                         
   6   1   3       5740.51       5876.59       149.45 o                         
   7   1   3        570.37        521.00        43.57 o                         
   8   1   3        452.86        441.86        43.24 o                         
   9   1   3          1.02         14.69        16.77 o                         
  10   1   3        383.20        322.94        45.71 o                         
  11   1   3        568.42        489.01        54.63 o                         
  12   1   3        630.67        584.52        62.89 o                         
  13   1   3        582.13        584.80        67.98 o                         
 -12   2   3       1081.76       1200.98        93.45 o                         
 -11   2   3         61.28         36.18        21.62 o                         
 -10   2   3        107.52        109.28        26.54 o                         
  -9   2   3        109.72        122.24        38.57 o                         
  -8   2   3        491.24        426.33        44.01 o                         
  -7   2   3        225.33        200.04        39.73 o                         
  -6   2   3       3927.21       4012.83        97.85 o                         
  -5   2   3        495.56        599.70        38.70 o                         
  -4   2   3       6441.74       6952.69       115.92 o                         
  -3   2   3         27.95         28.49         6.18 o                         
  -2   2   3         66.35         75.45         7.76 o                         
  -1   2   3          9.51         17.29         4.13 o                         
   0   2   3       1114.63       1019.85        21.71 o                         
   1   2   3        225.64        215.86        29.28 o                         
   2   2   3       1848.11       1690.59        31.29 o                         
   3   2   3        615.11        717.54        32.33 o                         
   4   2   3        875.21        912.21        43.01 o                         
   5   2   3        330.29        337.07        24.38 o                         
   6   2   3        174.63        180.34        25.32 o                         
   7   2   3          8.15         23.67        13.91 o                         
   8   2   3        135.40        111.70        21.97 o                         
   9   2   3         39.37         22.76        13.67 o                         
  10   2   3       1651.12       1677.32        98.01 o                         
  11   2   3         87.49         82.83        28.55 o                         
  12   2   3       1429.13       1383.54       107.54 o                         
 -12   3   3         15.68         48.49        32.50 o                         
 -11   3   3       1013.13        849.92        76.27 o                         
 -10   3   3       1521.78       1445.39        95.24 o                         
  -9   3   3        433.36        422.10        48.71 o                         
  -8   3   3         42.75         34.53        19.91 o                         
  -7   3   3        264.59        278.93        28.72 o                         
  -6   3   3        455.03        552.15        42.61 o                         
  -5   3   3        602.98        687.26        45.15 o                         
  -4   3   3          3.64          0.00        15.70 o                         
  -3   3   3       1773.16       1606.00        50.18 o                         
  -2   3   3       1488.34       1368.02        45.72 o                         
  -1   3   3        748.51        652.62        21.25 o                         
   0   3   3       1466.36       1438.99        31.74 o                         
   1   3   3        145.88        109.28        10.03 o                         
   2   3   3        582.95        617.02        60.88 o                         
   3   3   3        147.54        124.86        13.29 o                         
   4   3   3       1538.54       1567.38        84.37 o                         
   5   3   3       1497.00       1608.43        63.83 o                         
   6   3   3       1042.86       1034.32        83.01 o                         
   7   3   3       1584.01       1392.64       105.08 o                         
   8   3   3        616.11        573.89        72.39 o                         
   9   3   3         19.04          4.44        19.06 o                         
  10   3   3        155.57        185.03        34.34 o                         
  11   3   3       1455.57       1284.76        92.37 o                         
  12   3   3         29.41          5.43        21.56 o                         
 -11   4   3        421.57        415.60        59.65 o                         
 -10   4   3         14.46          0.00        43.63 o                         
  -9   4   3        591.35        614.18        97.30 o                         
  -8   4   3         45.12         91.24        38.99 o                         
  -7   4   3        758.43        861.32        65.54 o                         
  -6   4   3        150.51        157.36        32.48 o                         
  -5   4   3       1576.69       1858.35       106.51 o                         
  -4   4   3         10.68         15.54        17.06 o                         
  -3   4   3       1813.56       1789.61        53.13 o                         
  -2   4   3         41.21         27.38         6.90 o                         
  -1   4   3         31.61         40.25         8.03 o                         
   0   4   3         49.34         49.26         8.32 o                         
   1   4   3       3244.05       3088.57        64.77 o                         
   2   4   3        416.36        362.23        22.18 o                         
   3   4   3       1041.14       1008.12        32.71 o                         
   4   4   3        788.40        798.41        35.52 o                         
   5   4   3        292.88        256.30        31.84 o                         
   6   4   3          5.36         14.37        16.69 o                         
   7   4   3        407.40        425.07        61.39 o                         
   8   4   3        544.90        501.59        73.28 o                         
   9   4   3        956.73        871.40       100.82 o                         
  10   4   3        573.42        548.02        85.64 o                         
  -9   5   3        124.07        168.70        59.42 o                         
  -8   5   3        218.04        200.73        61.90 o                         
  -7   5   3         13.82         15.79        19.30 o                         
  -6   5   3         37.11         47.16        23.29 o                         
  -5   5   3         18.21         26.71        14.53 o                         
  -4   5   3        425.00        467.12        34.25 o                         
  -3   5   3        130.30        121.28        15.82 o                         
  -2   5   3        506.07        541.47        29.72 o                         
  -1   5   3        342.72        332.36        21.01 o                         
   0   5   3        595.33        598.83        28.26 o                         
   1   5   3        354.88        366.30        30.31 o                         
   2   5   3         93.23         99.45        17.55 o                         
   3   5   3         17.60          0.00        14.11 o                         
   4   5   3        591.88        619.27        47.72 o                         
   5   5   3        208.57        221.39        32.35 o                         
   6   5   3        744.60        769.40        64.38 o                         
   7   5   3        915.40        946.36       134.11 o                         
   8   5   3         85.18        135.42        32.79 o                         
   9   5   3         33.34          0.00        23.85 o                         
  -7   6   3         76.47         51.21        27.93 o                         
  -6   6   3       1057.84       1205.38       140.07 o                         
  -5   6   3        372.84        373.01        75.84 o                         
  -4   6   3         87.32        105.53        48.12 o                         
  -3   6   3        183.20         91.65        47.43 o                         
  -2   6   3          9.92         22.40        23.26 o                         
  -1   6   3         23.12          1.91        20.81 o                         
   0   6   3         20.65         51.89        16.15 o                         
   1   6   3         49.85         92.97        20.77 o                         
   2   6   3        906.43        999.63        56.28 o                         
   3   6   3       1055.64       1061.70        80.77 o                         
   4   6   3        590.48        701.44        58.35 o                         
   5   6   3         10.08          0.00        21.92 o                         
   6   6   3        137.79        191.22        54.05 o                         
   7   6   3         38.29         62.78        30.63 o                         
  -2   7   3          7.48          0.00        24.46 o                         
  -1   7   3        315.97        442.92        52.70 o                         
   0   7   3          7.12          0.58        18.84 o                         
   1   7   3        206.63        180.99        45.43 o                         
   2   7   3          0.01         16.82        28.61 o                         
 -12   0   4        151.99        171.23        55.51 o                         
 -10   0   4       1112.59       1147.88       114.84 o                         
  -8   0   4        458.13        400.53        59.57 o                         
  -6   0   4       1223.60       1162.32        85.68 o                         
  -4   0   4          0.13         18.28        10.99 o                         
  -2   0   4      14206.07      14672.53       304.46 o                         
   0   0   4      35792.48      32494.25       582.70 o                         
   2   0   4         88.55         59.90        14.50 o                         
   4   0   4          0.18         12.25        15.64 o                         
   6   0   4       6889.49       6862.47       229.93 o                         
   8   0   4       3271.78       3029.80       163.32 o                         
  10   0   4       2200.93       1987.91       148.93 o                         
  12   0   4         46.44          0.00        37.11 o                         
 -13   1   4        150.34        197.15        41.76 o                         
 -12   1   4        459.32        509.89        61.43 o                         
 -11   1   4       1996.79       2021.09       152.75 o                         
 -10   1   4        273.81        273.83        55.45 o                         
  -9   1   4         55.77         55.45        21.40 o                         
  -8   1   4        115.32         93.51        22.10 o                         
  -7   1   4        116.79        120.07        22.44 o                         
  -6   1   4       2114.38       2122.29        67.21 o                         
  -5   1   4       1233.73       1146.53        55.15 o                         
  -4   1   4       1298.81       1324.65        41.16 o                         
  -3   1   4        775.36        747.74        27.39 o                         
  -2   1   4        437.34        455.57        15.68 o                         
  -1   1   4          4.36          1.08         2.66 o                         
   0   1   4          1.79          0.85         8.27 o                         
   1   1   4         15.64         13.63         4.91 o                         
   2   1   4        349.65        368.89        21.75 o                         
   3   1   4       1791.30       1813.87        46.45 o                         
   4   1   4       4471.81       4697.18        91.25 o                         
   5   1   4       9261.66       9528.66       192.79 o                         
   6   1   4      14565.51      15177.00       280.66 o                         
   7   1   4        416.15        461.30        43.32 o                         
   8   1   4          2.55         16.61        14.86 o                         
   9   1   4         65.42         71.69        25.77 o                         
  10   1   4       1051.11        956.25        72.49 o                         
  11   1   4        589.69        569.26        68.63 o                         
  12   1   4        538.05        586.53        81.44 o                         
  13   1   4         60.64         62.56        31.85 o                         
 -12   2   4         84.15         36.19        71.17 o                         
 -11   2   4         67.49         80.09        47.04 o                         
 -10   2   4         69.34         86.54        45.12 o                         
  -9   2   4       2012.49       1928.38        99.58 o                         
  -8   2   4          1.32          8.71        28.64 o                         
  -7   2   4       3555.01       3598.04        97.62 o                         
  -6   2   4         90.13        110.28        17.00 o                         
  -5   2   4        973.73        994.75        94.30 o                         
  -4   2   4         33.38         51.46        10.06 o                         
  -3   2   4       2253.60       2361.47        42.93 o                         
  -2   2   4       1838.70       1899.17        71.60 o                         
  -1   2   4       5632.38       5250.11        63.95 o                         
   0   2   4          6.94         12.21         9.63 o                         
   1   2   4       5040.81       4938.96       111.40 o                         
   2   2   4       1170.01       1176.16        44.24 o                         
   3   2   4       1955.47       2029.26        93.32 o                         
   4   2   4          5.48          4.17         8.14 o                         
   5   2   4        104.00        104.03        14.61 o                         
   6   2   4       4393.30       4434.76       132.36 o                         
   7   2   4       3928.70       3720.86       128.02 o                         
   8   2   4          3.58          0.00        12.42 o                         
   9   2   4        113.25        113.62        25.24 o                         
  10   2   4         52.68         10.33        19.96 o                         
  11   2   4        775.12        735.12        68.85 o                         
  12   2   4        374.03        367.45        50.13 o                         
 -12   3   4        662.01        679.89        72.62 o                         
 -11   3   4        739.67        645.10        65.88 o                         
 -10   3   4       1012.47       1046.89        81.64 o                         
  -9   3   4         33.49         12.21        17.94 o                         
  -8   3   4        217.67        195.42        31.27 o                         
  -7   3   4         25.81          5.25        11.37 o                         
  -6   3   4        712.96        807.58        52.58 o                         
  -5   3   4       1009.53       1105.32        56.93 o                         
  -4   3   4       1957.23       1966.60        78.30 o                         
  -3   3   4        925.87        891.56        37.36 o                         
  -2   3   4       3295.75       3296.23        69.94 o                         
  -1   3   4        700.47        791.64        21.23 o                         
   0   3   4         18.51         15.65         4.69 o                         
   1   3   4         70.74         37.17        15.56 o                         
   2   3   4       5988.62       5590.84       374.35 o                         
   3   3   4        323.67        257.27        15.72 o                         
   4   3   4       1517.06       1464.77        45.67 o                         
   5   3   4       1088.31       1137.46        53.64 o                         
   6   3   4       1589.22       1475.35       101.21 o                         
   7   3   4       1112.64       1095.99        93.62 o                         
   8   3   4          0.87          0.00        22.59 o                         
   9   3   4         78.31         75.89        33.45 o                         
  10   3   4        153.19        140.52        27.41 o                         
  11   3   4       1369.33       1271.95        97.51 o                         
 -11   4   4         35.14         52.41        25.68 o                         
 -10   4   4        778.96        736.68        82.90 o                         
  -9   4   4         85.00         47.36        36.94 o                         
  -8   4   4        434.54        465.15        52.35 o                         
  -7   4   4        277.27        290.82        50.98 o                         
  -6   4   4       1398.79       1442.04       106.64 o                         
  -5   4   4        193.43        188.30        35.87 o                         
  -4   4   4          3.20          2.40        13.25 o                         
  -3   4   4         11.27         23.80         9.41 o                         
  -2   4   4       1418.44       1470.09        39.54 o                         
  -1   4   4          8.62          0.00         5.43 o                         
   0   4   4       3556.71       3550.13        66.53 o                         
   1   4   4        989.77        805.05        89.62 o                         
   2   4   4       1089.91       1039.44        45.45 o                         
   3   4   4         20.86         16.57         6.36 o                         
   4   4   4          4.82          2.66        19.25 o                         
   5   4   4          0.86          0.00        12.67 o                         
   6   4   4        236.77        243.21        78.54 o                         
   7   4   4          0.35          0.00        16.69 o                         
   8   4   4       2201.03       2074.07       147.70 o                         
   9   4   4        126.23         80.69        37.10 o                         
  10   4   4        423.33        412.90        75.85 o                         
  -9   5   4        118.82         63.76        40.50 o                         
  -8   5   4         36.34          0.00        27.20 o                         
  -7   5   4          0.35         55.61        27.07 o                         
  -6   5   4         90.56         67.66        28.83 o                         
  -5   5   4       1570.70       1611.81        68.49 o                         
  -4   5   4        628.15        565.81        53.18 o                         
  -3   5   4        347.75        349.36        24.94 o                         
  -2   5   4        486.65        451.40        37.37 o                         
  -1   5   4          1.11          0.37         7.94 o                         
   0   5   4        268.51        273.62        27.03 o                         
   1   5   4        346.31        349.20        29.80 o                         
   2   5   4        513.28        478.58        34.61 o                         
   3   5   4       2705.04       2826.02       106.97 o                         
   4   5   4          9.19         19.46        11.44 o                         
   5   5   4        278.90        325.33        39.46 o                         
   6   5   4        704.05        674.62        58.31 o                         
   7   5   4         19.73         23.30        35.55 o                         
   8   5   4         47.71         29.47        17.17 o                         
   9   5   4         24.70         19.79        49.99 o                         
  -7   6   4        141.28         93.00        54.37 o                         
  -6   6   4        110.56        114.63        61.48 o                         
  -5   6   4        222.47        181.61        52.85 o                         
  -4   6   4          0.67          0.00        29.47 o                         
  -3   6   4         42.41         39.04        24.47 o                         
  -2   6   4          0.27          0.00        15.13 o                         
  -1   6   4       1143.02       1096.57        57.80 o                         
   0   6   4         60.34         48.03        16.48 o                         
   1   6   4       1451.62       1530.31        68.87 o                         
   2   6   4         34.50          3.34        17.28 o                         
   3   6   4         41.83         47.52        49.08 o                         
   4   6   4         14.59          3.19        21.18 o                         
   5   6   4        230.81        178.27        34.34 o                         
   6   6   4         64.79         78.95        29.54 o                         
  -2   7   4        492.17        632.90        63.32 o                         
  -1   7   4         40.84         66.67        25.04 o                         
   0   7   4          1.11         22.87        24.34 o                         
   1   7   4          0.39          0.00        29.68 o                         
 -13   0   5        138.85        156.88        43.82 o                         
 -11   0   5       2342.74       2368.39       175.38 o                         
  -9   0   5        710.37        612.75        80.01 o                         
  -7   0   5       1567.37       1677.95       115.15 o                         
  -5   0   5       2037.50       2243.24       113.66 o                         
  -3   0   5       4561.38       4676.48       144.99 o                         
  -1   0   5      26192.24      24650.75       466.60 o                         
   1   0   5      11232.69      12114.42       254.50 o                         
   3   0   5          2.89         23.33        11.73 o                         
   5   0   5       4880.70       5031.88       179.83 o                         
   7   0   5       4615.40       4243.99       188.21 o                         
   9   0   5         27.15          0.00        21.16 o                         
  11   0   5        456.74        437.72        73.68 o                         
  13   0   5        155.92        212.71        59.62 o                         
 -13   1   5        160.73        163.98        39.57 o                         
 -12   1   5       1302.19       1173.18        90.91 o                         
 -11   1   5        283.25        290.23        42.71 o                         
 -10   1   5          1.50          0.00        15.75 o                         
  -9   1   5        297.18        301.57        38.76 o                         
  -8   1   5        154.29        144.34        28.00 o                         
  -7   1   5        488.13        449.87        41.36 o                         
  -6   1   5       5531.13       5994.43       123.38 o                         
  -5   1   5       3086.86       3321.12        96.45 o                         
  -4   1   5       2624.50       2711.39        62.56 o                         
  -3   1   5       1978.61       1887.33        57.38 o                         
  -2   1   5         13.01         13.34         5.75 o                         
  -1   1   5        251.56        207.58         9.16 o                         
   0   1   5       2045.95       1878.35        36.80 o                         
   1   1   5       1246.69       1330.79        21.88 o                         
   2   1   5       1381.81       1335.11        34.98 o                         
   3   1   5          6.14          7.25         7.61 o                         
   4   1   5        541.24        518.87        37.16 o                         
   5   1   5        514.94        585.65        39.93 o                         
   6   1   5        158.69        145.63        26.46 o                         
   7   1   5         48.31         49.98        26.93 o                         
   8   1   5         88.90        102.43        23.17 o                         
   9   1   5        152.45        163.43        28.82 o                         
  10   1   5        904.50        963.19        73.14 o                         
  11   1   5        789.44        859.82        73.58 o                         
  12   1   5        522.30        485.66        58.68 o                         
 -12   2   5          5.50         15.04        21.82 o                         
 -11   2   5        379.44        350.67        48.06 o                         
 -10   2   5       2301.65       2307.77       115.78 o                         
  -9   2   5        104.53         83.22        21.38 o                         
  -8   2   5        235.01        218.74        32.97 o                         
  -7   2   5          1.73          0.00         9.55 o                         
  -6   2   5        623.23        744.37        47.30 o                         
  -5   2   5        480.38        589.28        38.58 o                         
  -4   2   5        801.76        748.79        31.98 o                         
  -3   2   5        891.64       1022.24        26.77 o                         
  -2   2   5       4488.01       4289.15        67.17 o                         
  -1   2   5         92.49         67.95         6.49 o                         
   0   2   5       2466.98       2181.71        54.93 o                         
   1   2   5       2465.31       2383.74        75.33 o                         
   2   2   5        469.26        409.47        39.67 o                         
   3   2   5        179.57        218.75        15.94 o                         
   4   2   5       3378.55       3098.33       269.36 o                         
   5   2   5       1282.75       1381.77        58.64 o                         
   6   2   5       4096.86       4397.55       132.73 o                         
   7   2   5         30.63         33.98        15.60 o                         
   8   2   5        533.13        510.71        48.56 o                         
   9   2   5       3434.05       3004.57       128.84 o                         
  10   2   5          4.21         13.09        16.08 o                         
  11   2   5         11.26         38.68        38.43 o                         
  12   2   5       1897.01       1730.20       111.93 o                         
 -12   3   5          3.75         31.25        24.25 o                         
 -11   3   5         51.23         59.37        30.93 o                         
 -10   3   5        182.48        185.73        39.00 o                         
  -9   3   5        237.21        228.37        37.28 o                         
  -8   3   5        327.06        327.82        33.77 o                         
  -7   3   5        276.45        277.60        31.76 o                         
  -6   3   5        434.84        500.88        55.20 o                         
  -5   3   5       1324.75       1385.67        65.24 o                         
  -4   3   5        192.95        157.66        20.73 o                         
  -3   3   5        700.09        746.89        32.70 o                         
  -2   3   5        200.03        196.53        12.39 o                         
  -1   3   5        116.71         95.36         7.50 o                         
   0   3   5          1.41          3.49         3.13 o                         
   1   3   5       1566.34       1364.19        82.29 o                         
   2   3   5        834.70        746.96        37.47 o                         
   3   3   5        578.16        515.19        20.92 o                         
   4   3   5       1442.55       1509.86        45.64 o                         
   5   3   5        602.31        655.76        34.61 o                         
   6   3   5        258.63        284.67        43.60 o                         
   7   3   5        361.33        423.28        60.04 o                         
   8   3   5       1566.30       1508.92       117.79 o                         
   9   3   5        654.52        656.50        86.67 o                         
  10   3   5          3.25          0.00        30.89 o                         
  11   3   5        955.80        904.16       109.22 o                         
 -11   4   5        424.39        497.32        64.19 o                         
 -10   4   5          0.44          0.00        24.56 o                         
  -9   4   5       1388.07       1522.28       103.34 o                         
  -8   4   5        293.83        282.43        43.56 o                         
  -7   4   5        256.82        232.83        46.42 o                         
  -6   4   5         10.89         33.68        21.81 o                         
  -5   4   5        168.70        153.71        37.33 o                         
  -4   4   5        183.34        164.25        37.61 o                         
  -3   4   5       1276.56       1259.46        60.45 o                         
  -2   4   5        382.25        383.33        19.50 o                         
  -1   4   5       3043.25       3054.79        54.88 o                         
   0   4   5         78.73         56.20        13.43 o                         
   1   4   5        596.02        638.78        34.41 o                         
   2   4   5        154.17        171.05        19.21 o                         
   3   4   5        124.52         94.01        16.39 o                         
   4   4   5        108.34        111.37        26.75 o                         
   5   4   5        137.37        146.23        24.68 o                         
   6   4   5         53.96         37.10        17.56 o                         
   7   4   5       2047.86       2128.72       104.46 o                         
   8   4   5        125.02        108.08        28.99 o                         
   9   4   5         55.74         54.32        30.62 o                         
  10   4   5         49.15         87.57        42.21 o                         
  -9   5   5        116.57        136.26        55.90 o                         
  -8   5   5        641.78        617.23        65.45 o                         
  -7   5   5        220.08        216.20        45.89 o                         
  -6   5   5       1329.63       1570.31       116.51 o                         
  -5   5   5        823.81        747.43        58.85 o                         
  -4   5   5        767.18        780.73        45.93 o                         
  -3   5   5          0.82          0.00         8.62 o                         
  -2   5   5        136.46         98.56        26.78 o                         
  -1   5   5          3.47          0.14         9.97 o                         
   0   5   5        641.45        672.66        40.73 o                         
   1   5   5         53.01         19.68        15.98 o                         
   2   5   5       2554.61       2712.20        84.54 o                         
   3   5   5        125.94        137.28        19.28 o                         
   4   5   5        403.06        443.33        35.13 o                         
   5   5   5        135.95         92.43        21.18 o                         
   6   5   5         95.71         68.10        23.93 o                         
   7   5   5         28.12         49.91        25.56 o                         
   8   5   5        610.29        766.23        68.25 o                         
   9   5   5        104.25         64.92        38.87 o                         
  -7   6   5          4.44          0.00        60.59 o                         
  -6   6   5          7.34         57.84        37.43 o                         
  -5   6   5         20.77          0.00        41.01 o                         
  -4   6   5       1244.99       1310.28       136.09 o                         
  -3   6   5         67.79         71.13        28.99 o                         
  -2   6   5        162.86        216.91        24.12 o                         
  -1   6   5        171.74        158.64        36.56 o                         
   0   6   5        131.48        122.07        22.16 o                         
   1   6   5         67.55         83.86        18.78 o                         
   2   6   5        253.56        252.45        36.58 o                         
   3   6   5         52.57         69.50        22.57 o                         
   4   6   5        144.67        175.80        31.95 o                         
   5   6   5         54.14         57.65        31.22 o                         
   6   6   5        549.58        606.73        60.99 o                         
  -1   7   5         54.32         68.50        23.95 o                         
   0   7   5         24.47         39.99        24.83 o                         
   1   7   5        290.22        310.07        45.39 o                         
 -12   0   6       2686.84       2927.27       211.86 o                         
 -10   0   6       1763.95       1862.24       149.30 o                         
  -8   0   6        128.58         97.40        33.19 o                         
  -6   0   6       2261.73       2332.40       126.97 o                         
  -4   0   6       5014.98       5074.57       120.80 o                         
  -2   0   6       6058.11       6132.08       166.14 o                         
   0   0   6       1312.10       1213.36        34.44 o                         
   2   0   6       1227.35       1326.93        66.84 o                         
   4   0   6       1658.46       1622.47        88.33 o                         
   6   0   6       4998.76       4878.17       191.24 o                         
   8   0   6          6.62         25.12        16.90 o                         
  10   0   6        424.98        404.03        68.09 o                         
  12   0   6       1365.33       1260.56       135.49 o                         
 -13   1   6        103.16         72.49        30.68 o                         
 -12   1   6          1.40         16.22        21.39 o                         
 -11   1   6          2.14          0.00        16.91 o                         
 -10   1   6       1132.99       1175.48        82.05 o                         
  -9   1   6        282.52        292.27        40.94 o                         
  -8   1   6       1013.61       1025.64        67.50 o                         
  -7   1   6       1141.75       1168.99        53.95 o                         
  -6   1   6       2205.85       2254.46        71.57 o                         
  -5   1   6        424.93        406.45        31.86 o                         
  -4   1   6        104.13        146.90        18.09 o                         
  -3   1   6        380.20        487.61        20.33 o                         
  -2   1   6       1467.71       1336.31        33.00 o                         
  -1   1   6       2230.17       2240.18        41.90 o                         
   0   1   6       5115.20       4813.64        47.78 o                         
   1   1   6       1679.29       1674.92        30.17 o                         
   2   1   6        619.45        596.14        19.85 o                         
   3   1   6       1387.49       1477.23        83.76 o                         
   4   1   6        441.05        430.57        26.37 o                         
   5   1   6       1559.25       1463.50        65.79 o                         
   6   1   6        715.12        700.62        47.90 o                         
   7   1   6       4024.17       3954.37       129.29 o                         
   8   1   6        545.74        527.57        47.98 o                         
   9   1   6        205.97        200.17        32.73 o                         
  10   1   6        227.50        238.61        36.54 o                         
  11   1   6        386.27        336.59        48.55 o                         
  12   1   6        187.04        177.94        38.90 o                         
 -12   2   6          2.71          4.69        19.38 o                         
 -11   2   6       1672.35       1584.64       102.82 o                         
 -10   2   6         34.91         53.18        21.92 o                         
  -9   2   6        190.09        189.95        34.10 o                         
  -8   2   6        355.64        338.38        31.92 o                         
  -7   2   6        194.29        175.85        35.74 o                         
  -6   2   6        550.68        620.66        60.21 o                         
  -5   2   6       5847.66       6400.92       247.71 o                         
  -4   2   6         92.42        139.18        14.53 o                         
  -3   2   6       2523.01       2441.46        77.73 o                         
  -2   2   6         57.14         56.25         5.51 o                         
  -1   2   6         95.77         76.11         6.60 o                         
   0   2   6        104.69         99.42        12.74 o                         
   1   2   6        346.69        303.49        28.11 o                         
   2   2   6         11.89         17.30         4.58 o                         
   3   2   6       8167.87       8477.29       126.14 o                         
   4   2   6       1002.77       1103.07        40.56 o                         
   5   2   6       8915.03       9328.33       184.50 o                         
   6   2   6        416.45        405.50        52.01 o                         
   7   2   6        828.02        822.31        58.32 o                         
   8   2   6        508.40        511.41        48.37 o                         
   9   2   6         13.32         22.88        20.18 o                         
  10   2   6         11.07          7.39        21.44 o                         
  11   2   6       1813.27       1762.35       108.36 o                         
  12   2   6        523.33        433.75        68.40 o                         
 -12   3   6         11.08          0.00        27.43 o                         
 -11   3   6        151.36        152.29        50.01 o                         
 -10   3   6        646.03        588.34        62.07 o                         
  -9   3   6       2740.10       2607.88       193.63 o                         
  -8   3   6       1057.93       1135.58        60.81 o                         
  -7   3   6         17.94         57.13        19.09 o                         
  -6   3   6       1409.92       1545.24        73.04 o                         
  -5   3   6       1344.35       1525.99        97.97 o                         
  -4   3   6        137.03        122.84        14.51 o                         
  -3   3   6       1704.47       1824.43        44.17 o                         
  -2   3   6       1538.09       1398.61        28.97 o                         
  -1   3   6       3847.77       4024.05        56.96 o                         
   0   3   6       3033.48       2939.50        73.29 o                         
   1   3   6       1465.58       1263.17        52.99 o                         
   2   3   6       1081.45       1070.56        71.70 o                         
   3   3   6          6.19          1.63         3.78 o                         
   4   3   6         24.76         16.41         7.03 o                         
   5   3   6        586.57        594.63        34.30 o                         
   6   3   6        648.99        725.91        71.15 o                         
   7   3   6         13.30         45.81        24.78 o                         
   8   3   6       2786.89       2672.75       160.15 o                         
   9   3   6        199.82        195.44        45.18 o                         
  10   3   6        677.56        606.75        87.64 o                         
  11   3   6       2988.54       2646.60       191.90 o                         
 -10   4   6        938.40        873.04       171.97 o                         
  -9   4   6        306.35        346.60        49.88 o                         
  -8   4   6         70.00         73.16        26.62 o                         
  -7   4   6         45.64          0.00        20.83 o                         
  -6   4   6         13.33         18.15        20.99 o                         
  -5   4   6         41.37         11.76        17.47 o                         
  -4   4   6       2152.08       2050.22       125.08 o                         
  -3   4   6          5.18          1.85         7.10 o                         
  -2   4   6        562.82        532.55        30.57 o                         
  -1   4   6        109.85         92.22         8.26 o                         
   0   4   6          3.83         28.53        11.76 o                         
   1   4   6          3.86          3.75        11.75 o                         
   2   4   6       1239.61       1287.70        50.33 o                         
   3   4   6         58.94         65.21        13.39 o                         
   4   4   6       1372.92       1552.60       151.94 o                         
   5   4   6         23.01         23.30        15.26 o                         
   6   4   6       1115.26       1189.37       109.33 o                         
   7   4   6          5.99         23.90        18.18 o                         
   8   4   6         49.07         93.45        27.20 o                         
   9   4   6        144.22        175.62        36.92 o                         
  10   4   6        334.27        301.62        63.02 o                         
  -9   5   6        781.76        569.95       114.06 o                         
  -8   5   6          1.73         20.33        20.52 o                         
  -7   5   6        643.37        764.76        85.27 o                         
  -6   5   6        217.04        216.82        47.77 o                         
  -5   5   6        618.55        657.10        57.54 o                         
  -4   5   6         50.10         53.09        15.63 o                         
  -3   5   6        144.79        174.64        35.96 o                         
  -2   5   6          0.70          9.31        14.51 o                         
  -1   5   6         54.37         48.50        13.27 o                         
   0   5   6        995.03        976.84        50.08 o                         
   1   5   6        976.03        997.00        62.03 o                         
   2   5   6         69.34         65.06        15.38 o                         
   3   5   6        504.06        526.05        44.55 o                         
   4   5   6         75.38        129.42        26.91 o                         
   5   5   6         77.36         58.56        33.97 o                         
   6   5   6         15.06         45.97        38.62 o                         
   7   5   6        914.62        861.73       108.65 o                         
   8   5   6        310.30        391.53        79.60 o                         
   9   5   6        331.32        342.33        69.45 o                         
  -6   6   6          0.17          0.00        36.29 o                         
  -5   6   6        667.87        831.40       115.89 o                         
  -4   6   6        177.86         67.07        42.04 o                         
  -3   6   6        307.58        346.05        40.49 o                         
  -2   6   6         28.30         12.17        12.67 o                         
  -1   6   6        480.78        456.72        38.59 o                         
   0   6   6        107.29         90.41        24.84 o                         
   1   6   6        203.20        242.96        29.35 o                         
   2   6   6         34.44         15.57        16.48 o                         
   3   6   6       1054.76       1115.95        76.84 o                         
   4   6   6          0.50          0.00        18.80 o                         
   5   6   6        349.60        458.10        50.61 o                         
   6   6   6          0.92         18.29        33.61 o                         
 -13   0   7       1464.76       1386.86       156.50 o                         
 -11   0   7        142.69        124.45        44.93 o                         
  -9   0   7         18.59          0.00        24.15 o                         
  -7   0   7        342.36        302.18        50.95 o                         
  -5   0   7       7255.42       7565.84       169.11 o                         
  -3   0   7       1142.80       1193.22        68.11 o                         
  -1   0   7       1301.18       1344.72        61.97 o                         
   1   0   7       4511.55       4352.54       125.10 o                         
   3   0   7       4799.99       4627.71       155.79 o                         
   5   0   7        763.92        718.82        63.44 o                         
   7   0   7        483.35        447.62        59.78 o                         
   9   0   7       1616.21       1531.77       125.11 o                         
  11   0   7       2150.67       1990.58       160.73 o                         
 -13   1   7          1.34         14.44        23.96 o                         
 -12   1   7        162.77        115.07        31.88 o                         
 -11   1   7        586.52        644.72       107.57 o                         
 -10   1   7       1150.98       1168.24        82.18 o                         
  -9   1   7        449.39        429.37        47.82 o                         
  -8   1   7         56.99         53.28        18.51 o                         
  -7   1   7        499.19        523.09        36.79 o                         
  -6   1   7        371.94        435.01        31.13 o                         
  -5   1   7         57.92         79.51        14.88 o                         
  -4   1   7       1866.40       1804.66        70.08 o                         
  -3   1   7       1369.75       1390.33        30.86 o                         
  -2   1   7       3407.24       3310.05        46.20 o                         
  -1   1   7       1493.61       1387.97        25.49 o                         
   0   1   7        762.70        725.16        16.46 o                         
   1   1   7        190.56        190.94         8.44 o                         
   2   1   7        152.78        155.64        10.78 o                         
   3   1   7          3.28          2.10         8.12 o                         
   4   1   7       2425.71       2407.64       106.42 o                         
   5   1   7        542.17        468.25        45.93 o                         
   6   1   7       1661.69       1482.66        72.40 o                         
   7   1   7       1641.29       1495.25       102.54 o                         
   8   1   7         95.73         72.68        21.19 o                         
   9   1   7         13.66          0.00        14.15 o                         
  10   1   7        565.95        468.22        52.35 o                         
  11   1   7        661.47        657.85        65.80 o                         
  12   1   7       1026.98        946.15        82.76 o                         
 -12   2   7        507.69        495.94        63.68 o                         
 -11   2   7        410.74        355.26        49.14 o                         
 -10   2   7          4.12          0.00        22.98 o                         
  -9   2   7         69.29         35.09        56.83 o                         
  -8   2   7        768.50        791.96        47.89 o                         
  -7   2   7       1151.46       1192.38        81.10 o                         
  -6   2   7       1189.63       1178.23        61.63 o                         
  -5   2   7         43.62         33.30        10.09 o                         
  -4   2   7       3879.84       4047.54       154.08 o                         
  -3   2   7       1157.92       1269.35        58.59 o                         
  -2   2   7         95.67        102.59         9.16 o                         
  -1   2   7        818.07        918.52        21.47 o                         
   0   2   7        877.64        803.66        32.36 o                         
   1   2   7        827.59        740.08        64.14 o                         
   2   2   7       2255.13       1914.46        72.39 o                         
   3   2   7         60.20         42.20        11.59 o                         
   4   2   7       2536.94       2531.09        66.87 o                         
   5   2   7         63.10         88.92        16.69 o                         
   6   2   7         67.21         77.61        25.28 o                         
   7   2   7         64.95         57.67        33.32 o                         
   8   2   7        174.93        164.35        32.34 o                         
   9   2   7        495.76        406.96        45.58 o                         
  10   2   7        484.66        450.47        51.87 o                         
  11   2   7        136.97        154.76        32.08 o                         
  12   2   7       1463.57       1358.63       100.44 o                         
 -11   3   7        407.83        416.18        57.61 o                         
 -10   3   7        590.87        605.99        63.87 o                         
  -9   3   7        985.93       1075.01        63.10 o                         
  -8   3   7        231.80        248.03        29.78 o                         
  -7   3   7        435.76        460.21        42.26 o                         
  -6   3   7        993.35       1201.30        64.56 o                         
  -5   3   7         25.49         26.85        11.62 o                         
  -4   3   7       2229.32       2286.26        89.66 o                         
  -3   3   7       1713.03       1616.02        46.35 o                         
  -2   3   7        251.00        196.96        16.29 o                         
  -1   3   7       4962.11       4835.04        75.51 o                         
   0   3   7       1619.17       1571.87        53.07 o                         
   1   3   7       1354.05        978.64        90.70 o                         
   2   3   7       1361.58       1533.23       152.59 o                         
   3   3   7        218.99        222.37        23.47 o                         
   4   3   7        278.72        280.38        30.57 o                         
   5   3   7        717.58        756.37        39.74 o                         
   6   3   7       1317.34       1538.10        80.57 o                         
   7   3   7        606.39        664.81        73.71 o                         
   8   3   7         57.00         54.79        28.65 o                         
   9   3   7         39.84         14.36        26.17 o                         
  10   3   7        268.90        195.35        58.69 o                         
  11   3   7          7.68         24.69        29.81 o                         
 -10   4   7         32.78         17.77        22.36 o                         
  -9   4   7         83.29         67.25        19.21 o                         
  -8   4   7         25.29         36.87        16.17 o                         
  -7   4   7        179.08        172.55        44.17 o                         
  -6   4   7         54.78         77.77        29.67 o                         
  -5   4   7       3354.15       3374.16       171.62 o                         
  -4   4   7        179.02        172.25        26.94 o                         
  -3   4   7         28.47         22.98        10.87 o                         
  -2   4   7        242.81        226.75        25.76 o                         
  -1   4   7         90.71         75.91         9.85 o                         
   0   4   7         71.52         71.54        22.26 o                         
   1   4   7       2884.58       2511.38       141.36 o                         
   2   4   7        619.40        603.19        26.91 o                         
   3   4   7        795.94        841.36        38.42 o                         
   4   4   7         36.45         37.35        14.24 o                         
   5   4   7        186.30        199.57        29.75 o                         
   6   4   7         93.10        106.55        51.97 o                         
   7   4   7         43.51         75.09        23.58 o                         
   8   4   7         40.75         57.01        25.36 o                         
   9   4   7       1845.11       1984.74       134.64 o                         
  10   4   7          3.68          0.00        23.55 o                         
  -9   5   7        104.61         17.84        26.54 o                         
  -8   5   7        122.47        106.22        33.34 o                         
  -7   5   7         29.82          0.00        23.15 o                         
  -6   5   7         38.15         27.91        23.07 o                         
  -5   5   7          6.82         10.26        16.11 o                         
  -4   5   7        835.29        844.13        64.94 o                         
  -3   5   7        357.21        274.83        29.02 o                         
  -2   5   7        297.40        330.30        30.37 o                         
  -1   5   7         14.03         24.46        10.95 o                         
   0   5   7       1882.79       1871.25        70.53 o                         
   1   5   7          7.48          0.13        14.87 o                         
   2   5   7         22.69          4.36        11.99 o                         
   3   5   7         16.63          0.00        14.65 o                         
   4   5   7        573.70        588.51        50.55 o                         
   5   5   7        137.11        177.86        30.59 o                         
   6   5   7        295.25        426.09        70.76 o                         
   7   5   7        326.82        315.90        63.64 o                         
   8   5   7        449.01        494.66        84.97 o                         
  -6   6   7        743.61        813.20       117.82 o                         
  -5   6   7         73.44         40.14        50.24 o                         
  -4   6   7        633.36        668.51       101.88 o                         
  -3   6   7         18.43         16.36        17.47 o                         
  -2   6   7          8.96         17.46        13.34 o                         
  -1   6   7          3.10          0.00        16.35 o                         
   0   6   7        318.36        294.61        31.79 o                         
   1   6   7        569.03        537.80        42.47 o                         
   2   6   7        582.93        617.47        57.97 o                         
   3   6   7        489.13        473.18        71.00 o                         
   4   6   7        361.29        358.06        63.75 o                         
   5   6   7         64.34        100.42        38.80 o                         
   6   6   7         45.57          0.00        22.13 o                         
 -12   0   8         37.45         38.55        42.10 o                         
 -10   0   8        419.34        474.63        76.44 o                         
  -8   0   8       1198.01       1302.28       110.74 o                         
  -6   0   8       4721.01       5048.92       141.84 o                         
  -4   0   8          0.14          0.00        15.96 o                         
  -2   0   8        900.88        844.47        56.65 o                         
   0   0   8       4709.09       4440.66        84.39 o                         
   2   0   8       4584.84       4759.84       147.18 o                         
   4   0   8        175.09        165.39        30.39 o                         
   6   0   8       1560.20       1472.14       100.93 o                         
   8   0   8       3837.63       3669.00       187.63 o                         
  10   0   8       1072.91        915.83       103.72 o                         
  12   0   8          0.11         37.79        33.04 o                         
 -12   1   8         22.09          0.00        24.10 o                         
 -11   1   8        949.55        967.17        81.64 o                         
 -10   1   8        181.16        208.86        36.95 o                         
  -9   1   8        396.28        374.66        46.24 o                         
  -8   1   8        289.82        286.21        37.17 o                         
  -7   1   8         81.46         88.83        17.07 o                         
  -6   1   8        482.97        456.66        38.24 o                         
  -5   1   8       3188.99       3334.90       132.27 o                         
  -4   1   8       8310.75       8782.62       142.46 o                         
  -3   1   8       4251.22       4280.19        61.21 o                         
  -2   1   8         28.11         16.33         7.11 o                         
  -1   1   8        943.74        952.82        18.81 o                         
   0   1   8         67.51         75.47         5.80 o                         
   1   1   8        186.08        172.68         8.57 o                         
   2   1   8       3661.94       3997.01        63.10 o                         
   3   1   8       3130.61       3241.07        60.74 o                         
   4   1   8       5958.67       6196.64       142.75 o                         
   5   1   8       3269.29       3376.75       143.78 o                         
   6   1   8       1314.25       1277.80        67.00 o                         
   7   1   8        218.14        253.11        41.51 o                         
   8   1   8        141.62        112.62        23.28 o                         
   9   1   8         79.83        130.01        26.07 o                         
  10   1   8        455.67        461.47        77.87 o                         
  11   1   8        861.21        862.46        76.08 o                         
  12   1   8        395.53        541.47        62.97 o                         
 -12   2   8          8.86          0.00        23.95 o                         
 -11   2   8        101.87        109.11        56.33 o                         
 -10   2   8        135.51        126.81        30.65 o                         
  -9   2   8       2613.96       2753.01       123.79 o                         
  -8   2   8         87.02         97.86        21.99 o                         
  -7   2   8       2148.37       2458.24        97.78 o                         
  -6   2   8        460.44        487.37        48.80 o                         
  -5   2   8       1425.47       1487.22        65.38 o                         
  -4   2   8       1196.45       1337.42        55.62 o                         
  -3   2   8       2378.12       2682.02        97.95 o                         
  -2   2   8        328.52        386.19        23.47 o                         
  -1   2   8       1298.01       1140.39        23.98 o                         
   0   2   8        332.61        304.21        25.75 o                         
   1   2   8       4125.08       3925.66        68.70 o                         
   2   2   8         70.05         69.53         6.94 o                         
   3   2   8        556.71        539.42        21.30 o                         
   4   2   8        518.04        563.79        42.94 o                         
   5   2   8       2289.61       2344.93        87.57 o                         
   6   2   8          0.07          0.00        13.05 o                         
   7   2   8       2098.43       2109.42       129.51 o                         
   8   2   8        187.34        174.68        40.88 o                         
   9   2   8        551.61        529.09        53.10 o                         
  10   2   8          1.52         26.61        20.16 o                         
  11   2   8       1005.43        982.54        84.44 o                         
  12   2   8        703.51        697.52        71.94 o                         
 -11   3   8       1029.45       1007.69        86.00 o                         
 -10   3   8        263.90        240.30        41.69 o                         
  -9   3   8        508.78        506.41        44.78 o                         
  -8   3   8          0.52          1.49        13.68 o                         
  -7   3   8         71.03         47.32        20.04 o                         
  -6   3   8        193.44        231.61        35.79 o                         
  -5   3   8        367.87        398.49        35.23 o                         
  -4   3   8       1834.67       2026.93        67.34 o                         
  -3   3   8        862.07        807.42        41.23 o                         
  -2   3   8        348.66        343.96        21.50 o                         
  -1   3   8        647.69        604.14        20.35 o                         
   0   3   8         20.85         31.11        10.89 o                         
   1   3   8          0.52          5.57         6.98 o                         
   2   3   8        409.97        361.34        23.99 o                         
   3   3   8        752.88        817.49        43.03 o                         
   4   3   8        621.73        758.71        73.50 o                         
   5   3   8        736.61        681.61        58.79 o                         
   6   3   8       1759.84       1890.25       110.94 o                         
   7   3   8         14.25          0.00        12.30 o                         
   8   3   8        103.12        100.49        31.73 o                         
   9   3   8          7.97          0.00        34.54 o                         
  10   3   8        957.11        925.06       106.77 o                         
  11   3   8         17.83         87.59        50.05 o                         
 -10   4   8        556.57        408.06        96.91 o                         
  -9   4   8         14.10         14.67        27.47 o                         
  -8   4   8       1431.54       1629.86        92.61 o                         
  -7   4   8         86.83        123.64        36.86 o                         
  -6   4   8        864.92        942.62        89.47 o                         
  -5   4   8         27.91         10.23        15.96 o                         
  -4   4   8          0.17         19.38        14.48 o                         
  -3   4   8         15.58          0.00        11.55 o                         
  -2   4   8        652.62        582.01        37.88 o                         
  -1   4   8        641.52        577.36        29.85 o                         
   0   4   8       3402.14       3433.35        93.34 o                         
   1   4   8          0.34          0.00        13.72 o                         
   2   4   8        765.05        727.77        28.57 o                         
   3   4   8        117.15        130.47        16.90 o                         
   4   4   8          5.45         24.48        20.65 o                         
   5   4   8         31.96         18.94        28.58 o                         
   6   4   8        657.12        786.05        58.82 o                         
   7   4   8        227.96        248.95        73.53 o                         
   8   4   8       1962.71       2129.49       113.44 o                         
   9   4   8        679.91        666.37        65.36 o                         
  10   4   8        223.62        304.39        47.41 o                         
  -9   5   8        293.69        240.41        46.11 o                         
  -8   5   8        136.09         88.45        33.09 o                         
  -7   5   8        238.28        194.66        46.74 o                         
  -6   5   8        188.27        135.22        30.77 o                         
  -5   5   8        436.63        365.12        95.80 o                         
  -4   5   8        796.93        755.46        62.19 o                         
  -3   5   8        352.69        365.21        44.87 o                         
  -2   5   8         64.34         60.49        15.69 o                         
  -1   5   8        288.15        310.47        25.60 o                         
   0   5   8        110.41         76.61        15.65 o                         
   1   5   8        251.73        260.38        34.62 o                         
   2   5   8        540.33        590.97        39.12 o                         
   3   5   8        211.53        266.44        32.37 o                         
   4   5   8        528.37        614.15        64.98 o                         
   5   5   8        327.10        358.05        40.78 o                         
   6   5   8        274.09        226.56        53.37 o                         
   7   5   8        264.60        290.33        66.13 o                         
   8   5   8         44.00        127.16        52.06 o                         
  -6   6   8        125.71         75.40        61.37 o                         
  -5   6   8        431.38        350.04        80.36 o                         
  -4   6   8        194.50        185.14        37.89 o                         
  -3   6   8         31.74         45.82        15.02 o                         
  -2   6   8          9.01          0.00        17.49 o                         
  -1   6   8         61.44         89.46        18.86 o                         
   0   6   8         63.79         81.46        18.99 o                         
   1   6   8       1525.55       1579.42        72.68 o                         
   2   6   8         14.75          0.00        17.97 o                         
   3   6   8         70.50         57.94        32.06 o                         
   4   6   8         54.21          0.00        28.55 o                         
   5   6   8        155.65        174.78        46.52 o                         
   6   6   8          2.16         41.49        30.12 o                         
 -11   0   9       1166.68       1211.95       129.68 o                         
  -9   0   9       1099.86       1255.03       114.68 o                         
  -7   0   9        311.79        244.28        51.96 o                         
  -5   0   9       2417.43       2688.55       131.61 o                         
  -3   0   9       3724.56       3397.06       132.51 o                         
  -1   0   9        115.85         89.28        12.28 o                         
   1   0   9        620.69        617.98        45.08 o                         
   3   0   9        737.44        834.14        60.93 o                         
   5   0   9       1829.51       1773.98       109.06 o                         
   7   0   9        462.78        403.30        58.62 o                         
   9   0   9        140.37        117.43        40.10 o                         
  11   0   9         11.55         17.56        33.56 o                         
 -12   1   9       1022.36       1037.23        91.68 o                         
 -11   1   9          4.36          0.00        27.09 o                         
 -10   1   9        354.11        292.28        43.83 o                         
  -9   1   9        280.14        270.21        39.53 o                         
  -8   1   9        583.53        587.19        42.75 o                         
  -7   1   9        384.14        337.18        31.32 o                         
  -6   1   9       1665.88       1863.93        79.67 o                         
  -5   1   9       1123.48       1125.16        87.34 o                         
  -4   1   9        633.83        558.09        30.92 o                         
  -3   1   9         79.44         57.24         7.42 o                         
  -2   1   9        162.13        150.80        21.17 o                         
  -1   1   9        455.60        483.10        13.28 o                         
   0   1   9       2021.03       1982.64        39.53 o                         
   1   1   9       3301.61       3304.79        43.58 o                         
   2   1   9       5110.88       5332.22        80.08 o                         
   3   1   9       1245.76       1258.22        36.37 o                         
   4   1   9       1548.69       1399.14        80.90 o                         
   5   1   9        818.14        810.53        67.04 o                         
   6   1   9        163.66        134.01        24.02 o                         
   7   1   9        413.36        482.74        44.62 o                         
   8   1   9        116.47        127.00        24.67 o                         
   9   1   9        417.38        440.80        48.32 o                         
  10   1   9        501.03        454.36        99.18 o                         
  11   1   9        945.16        802.94        72.74 o                         
  12   1   9        830.54        736.92        75.53 o                         
 -12   2   9        102.42        115.68        33.97 o                         
 -11   2   9         53.31         32.23        29.04 o                         
 -10   2   9       2966.11       3097.26       153.02 o                         
  -9   2   9          0.10          0.00        15.02 o                         
  -8   2   9        934.55       1039.90        62.95 o                         
  -7   2   9         65.23         79.40        18.80 o                         
  -6   2   9         15.88         17.18        10.04 o                         
  -5   2   9        210.11        256.87        26.67 o                         
  -4   2   9        752.96        793.50        42.17 o                         
  -3   2   9        462.57        543.68        25.27 o                         
  -2   2   9       2832.44       2557.78        68.37 o                         
  -1   2   9         53.60         53.19         5.84 o                         
   0   2   9       6405.37       5910.44        94.82 o                         
   1   2   9        662.15        633.59        68.40 o                         
   2   2   9          5.69          5.50         4.23 o                         
   3   2   9          0.03         10.33         4.97 o                         
   4   2   9       1737.66       1707.51        68.76 o                         
   5   2   9         88.39         96.33        18.72 o                         
   6   2   9       1701.19       1679.43        89.07 o                         
   7   2   9          8.73         14.58        15.39 o                         
   8   2   9        359.63        372.36        60.24 o                         
   9   2   9         22.02         51.83        27.59 o                         
  10   2   9         51.95         61.77        34.05 o                         
  11   2   9         16.16          0.00        32.06 o                         
 -11   3   9        185.81        153.87        36.03 o                         
 -10   3   9          0.48          0.00        23.88 o                         
  -9   3   9         14.89         29.46        17.00 o                         
  -8   3   9          2.07          0.00        12.99 o                         
  -7   3   9        497.38        585.36        48.69 o                         
  -6   3   9         45.91         82.31        20.40 o                         
  -5   3   9       1748.29       2100.03        81.69 o                         
  -4   3   9        900.27       1001.73        93.43 o                         
  -3   3   9        285.77        265.54        22.92 o                         
  -2   3   9        507.99        555.42        20.66 o                         
  -1   3   9         81.59         54.45         6.87 o                         
   0   3   9         38.00         61.00        13.06 o                         
   1   3   9       2147.57       2128.39        54.35 o                         
   2   3   9        665.95        593.66        24.49 o                         
   3   3   9       1931.77       2041.39       124.99 o                         
   4   3   9         70.67         57.04        10.52 o                         
   5   3   9        363.27        389.04        51.57 o                         
   6   3   9         57.83         44.09        18.27 o                         
   7   3   9        296.00        322.42        39.45 o                         
   8   3   9         98.92        102.80        25.70 o                         
   9   3   9        345.02        462.86        53.51 o                         
  10   3   9        596.75        539.47        85.19 o                         
  11   3   9          8.55          0.00        25.12 o                         
 -10   4   9         23.80          0.75        52.19 o                         
  -9   4   9        256.96        211.14        40.93 o                         
  -8   4   9        354.47        301.84        62.48 o                         
  -7   4   9        197.76        189.50        46.90 o                         
  -6   4   9          0.05          5.28        20.09 o                         
  -5   4   9         48.58         32.29        28.39 o                         
  -4   4   9         99.06        110.60        22.27 o                         
  -3   4   9       3023.77       2979.88        89.41 o                         
  -2   4   9        448.13        397.65        31.25 o                         
  -1   4   9        933.47        959.19        39.63 o                         
   0   4   9        724.54        685.89        40.36 o                         
   1   4   9       1535.78       1555.59        73.60 o                         
   2   4   9        419.65        342.07        39.80 o                         
   3   4   9        168.55        173.47        17.00 o                         
   4   4   9        100.07        106.63        20.79 o                         
   5   4   9        950.58       1175.71       185.46 o                         
   6   4   9        524.37        594.01        84.99 o                         
   7   4   9       1647.77       1975.27       102.45 o                         
   8   4   9        112.28        151.91        34.09 o                         
   9   4   9         62.40         65.35        41.17 o                         
  10   4   9          5.90          5.22        21.00 o                         
  -8   5   9        241.08        188.58        56.79 o                         
  -7   5   9         29.54         38.89        26.48 o                         
  -6   5   9        154.19        195.03        41.70 o                         
  -5   5   9       1207.30       1307.16       131.53 o                         
  -4   5   9        942.13        898.25        70.69 o                         
  -3   5   9         65.58         70.35        19.73 o                         
  -2   5   9         63.28         73.20        15.07 o                         
  -1   5   9          1.14          7.10        12.68 o                         
   0   5   9        379.21        333.75        30.54 o                         
   1   5   9       1121.08       1178.81        70.51 o                         
   2   5   9       2007.22       2045.12        72.26 o                         
   3   5   9         44.18         98.01        44.17 o                         
   4   5   9        426.62        454.04        69.19 o                         
   5   5   9         56.55         39.18        19.41 o                         
   6   5   9          2.55         19.91        27.66 o                         
   7   5   9          2.21         87.82        41.34 o                         
   8   5   9        481.31        507.47        88.99 o                         
  -6   6   9          9.52         70.69        48.56 o                         
  -5   6   9         81.60         49.36        26.77 o                         
  -4   6   9        471.77        285.93       125.94 o                         
  -3   6   9        186.80        172.91        27.37 o                         
  -2   6   9        249.28        243.91        29.73 o                         
  -1   6   9         37.54         27.17        15.89 o                         
   0   6   9        577.01        617.57        45.68 o                         
   1   6   9          0.51          5.78        15.79 o                         
   2   6   9         30.94         44.97        23.75 o                         
   3   6   9          0.83         30.90        30.90 o                         
   4   6   9         17.46         30.56        29.03 o                         
   5   6   9         76.77         45.84        29.52 o                         
 -12   0  10       1200.71       1218.16       142.77 o                         
 -10   0  10         38.91         14.61        25.35 o                         
  -8   0  10        183.62        205.94        48.29 o                         
  -6   0  10       1576.36       1559.07       112.69 o                         
  -4   0  10      12111.50      13051.05       335.08 o                         
  -2   0  10       7614.41       7646.73       214.48 o                         
   0   0  10        269.66        269.31        21.78 o                         
   2   0  10       3421.12       3367.63       174.69 o                         
   4   0  10       4201.94       4486.56       170.20 o                         
   6   0  10       2600.80       2643.56       144.26 o                         
   8   0  10         49.50         89.66        34.46 o                         
  10   0  10       3245.08       2899.04       189.07 o                         
  12   0  10       1035.81        891.22       115.73 o                         
 -12   1  10        329.86        310.64        51.25 o                         
 -11   1  10        209.67        232.23        43.21 o                         
 -10   1  10        153.64        145.89        33.08 o                         
  -9   1  10        606.22        552.53        56.14 o                         
  -8   1  10        294.50        254.12        37.26 o                         
  -7   1  10        650.47        710.77        74.43 o                         
  -6   1  10       2644.09       2927.19       104.44 o                         
  -5   1  10       1371.46       1536.82        61.34 o                         
  -4   1  10         92.55         96.78        10.59 o                         
  -3   1  10        621.25        719.83        26.82 o                         
  -2   1  10       1567.68       1606.78        46.19 o                         
  -1   1  10       3400.86       3192.72        52.80 o                         
   0   1  10        929.37        826.74        26.04 o                         
   1   1  10       3257.29       3047.59        42.98 o                         
   2   1  10       2045.22       2071.27        51.89 o                         
   3   1  10       1455.23       1505.66        41.12 o                         
   4   1  10          7.05         14.14         8.33 o                         
   5   1  10         31.48         18.27        11.23 o                         
   6   1  10        658.27        625.19        63.71 o                         
   7   1  10        721.97        710.01        55.62 o                         
   8   1  10       1010.77        971.18        85.08 o                         
   9   1  10       1904.78       1808.96        99.43 o                         
  10   1  10        138.38        103.95        27.06 o                         
  11   1  10        396.83        360.58        49.22 o                         
  12   1  10         18.60         51.48        31.78 o                         
 -12   2  10          0.33         15.42        21.87 o                         
 -11   2  10        588.87        513.85        61.32 o                         
 -10   2  10          6.12         49.09        26.48 o                         
  -9   2  10        343.88        400.90        48.04 o                         
  -8   2  10        113.24        158.73        24.17 o                         
  -7   2  10        105.29        116.29        22.80 o                         
  -6   2  10        113.86        118.81        20.34 o                         
  -5   2  10       2089.66       2223.08        81.69 o                         
  -4   2  10          0.94          2.53         7.00 o                         
  -3   2  10       4461.43       4593.35        89.43 o                         
  -2   2  10        241.16        242.53        11.28 o                         
  -1   2  10        298.62        254.38        12.10 o                         
   0   2  10       1734.89       1814.08        35.43 o                         
   1   2  10        209.51        155.20        17.10 o                         
   2   2  10          8.99         10.36         4.56 o                         
   3   2  10       2694.91       2764.27        53.25 o                         
   4   2  10        489.03        521.01        28.18 o                         
   5   2  10       2514.58       2540.16        94.06 o                         
   6   2  10         11.08          0.00        11.99 o                         
   7   2  10        336.00        332.24        39.67 o                         
   8   2  10          0.48          0.00        24.44 o                         
   9   2  10        159.57        153.35        41.48 o                         
  10   2  10          1.78          5.80        29.18 o                         
  11   2  10       1764.99       1669.46       151.07 o                         
 -11   3  10        161.64        134.33        32.99 o                         
 -10   3  10        565.05        599.09        59.44 o                         
  -9   3  10        501.51        472.65        59.52 o                         
  -8   3  10        795.71        898.18        65.84 o                         
  -7   3  10        163.99        196.58        28.63 o                         
  -6   3  10        772.65        988.45        59.81 o                         
  -5   3  10         53.77         58.12        14.58 o                         
  -4   3  10         24.34         19.29         9.29 o                         
  -3   3  10       1402.67       1440.91        66.07 o                         
  -2   3  10       1382.37       1386.83        43.16 o                         
  -1   3  10        321.21        287.42        14.46 o                         
   0   3  10       1201.67       1075.04        45.92 o                         
   1   3  10       2813.91       2439.86       119.62 o                         
   2   3  10        185.47        146.39        11.88 o                         
   3   3  10        128.27        141.71        26.73 o                         
   4   3  10         46.41         31.83         6.01 o                         
   5   3  10        116.85        116.63        22.97 o                         
   6   3  10        518.12        608.78        67.90 o                         
   7   3  10       1044.79       1112.17        71.43 o                         
   8   3  10       1147.54       1214.83       118.30 o                         
   9   3  10        600.25        596.85        76.53 o                         
  10   3  10        365.28        396.83        52.79 o                         
 -10   4  10        661.62        550.55        71.13 o                         
  -9   4  10          6.48          0.00        19.91 o                         
  -8   4  10        253.13        217.28        57.58 o                         
  -7   4  10          3.95         19.38        20.26 o                         
  -6   4  10       1070.14       1058.26       100.34 o                         
  -5   4  10         89.50         58.91        29.53 o                         
  -4   4  10       4163.59       4079.87       144.50 o                         
  -3   4  10         40.00         57.80        14.88 o                         
  -2   4  10        114.04        111.38        20.60 o                         
  -1   4  10        309.24        299.40        26.93 o                         
   0   4  10        753.81        759.29        42.96 o                         
   1   4  10          1.93          0.00        21.33 o                         
   2   4  10       1571.95       1562.20        63.74 o                         
   3   4  10         36.40         51.48        10.34 o                         
   4   4  10        182.39        253.43        27.38 o                         
   5   4  10        189.48        197.53        27.42 o                         
   6   4  10       1099.77       1332.57       118.07 o                         
   7   4  10         35.55         12.57        15.60 o                         
   8   4  10         20.48         11.40        29.92 o                         
   9   4  10         34.42         51.92        49.49 o                         
  -8   5  10        142.56        162.01        51.21 o                         
  -7   5  10       1415.84       1314.07       130.50 o                         
  -6   5  10        141.23        103.32        26.72 o                         
  -5   5  10        189.92        166.95        66.33 o                         
  -4   5  10          0.99         13.89        58.11 o                         
  -3   5  10        268.38        229.54        27.03 o                         
  -2   5  10          2.93          3.90        10.72 o                         
  -1   5  10        102.35        120.85        19.42 o                         
   0   5  10         73.89         50.62        15.23 o                         
   1   5  10       1907.30       1937.72        93.67 o                         
   2   5  10        655.08        572.06        70.39 o                         
   3   5  10          1.76          0.00        24.37 o                         
   5   5  10          3.32          0.00        22.73 o                         
   6   5  10         65.20         34.34        26.79 o                         
   7   5  10        519.12        656.66        98.49 o                         
   8   5  10        142.42         71.54        35.19 o                         
  -5   6  10        166.56        106.94        30.84 o                         
  -4   6  10         24.62          0.00        81.47 o                         
  -3   6  10        611.66        689.80        45.25 o                         
  -2   6  10         29.35         57.48        16.36 o                         
  -1   6  10         98.61        137.77        25.66 o                         
   0   6  10         53.12         43.07        15.37 o                         
   1   6  10         67.99         82.62        29.74 o                         
   2   6  10         47.38         24.88        24.20 o                         
   3   6  10        521.75        596.60        81.48 o                         
   4   6  10         22.25         65.16        23.52 o                         
   5   6  10        406.31        360.96        66.95 o                         
 -11   0  11       1598.63       1596.14       155.57 o                         
  -9   0  11       1435.45       1581.71       133.26 o                         
  -7   0  11       1828.29       1881.85       140.56 o                         
  -5   0  11       6975.31       7512.47       248.76 o                         
  -3   0  11          9.55         20.48        18.50 o                         
  -1   0  11       1365.20       1361.59        47.17 o                         
   1   0  11        941.66        799.23        35.11 o                         
   3   0  11       6400.16       7207.45       222.43 o                         
   5   0  11         17.95         29.30        24.73 o                         
   7   0  11        415.06        381.56        57.52 o                         
   9   0  11       1253.95       1200.10       115.30 o                         
  11   0  11        352.69        438.34        81.14 o                         
 -12   1  11         61.62         36.56        27.96 o                         
 -11   1  11        655.04        691.12        70.17 o                         
 -10   1  11       1357.50       1481.79        97.51 o                         
  -9   1  11       1057.41       1015.16       178.38 o                         
  -8   1  11       1317.52       1459.09        82.03 o                         
  -7   1  11        729.60        814.88        57.98 o                         
  -6   1  11         88.24        127.65        23.57 o                         
  -5   1  11        622.76        635.03        36.95 o                         
  -4   1  11        479.09        519.31        30.23 o                         
  -3   1  11        583.16        516.86        34.70 o                         
  -1   1  11         23.31         37.72         4.03 o                         
   0   1  11          6.51          0.00         5.91 o                         
   1   1  11       1274.18       1221.56        31.43 o                         
   2   1  11        199.65        191.77        13.67 o                         
   3   1  11       1212.65       1371.50        46.36 o                         
   4   1  11        855.74        901.30        40.63 o                         
   5   1  11        681.59        664.15        36.79 o                         
   6   1  11        234.15        221.16        31.72 o                         
   7   1  11        963.56        966.11        87.36 o                         
   8   1  11        138.35        115.06        25.30 o                         
   9   1  11         47.16         30.09        16.35 o                         
  10   1  11          1.09          0.00        33.79 o                         
  11   1  11        152.49        141.21        33.81 o                         
 -12   2  11        470.14        417.11        61.73 o                         
 -11   2  11         13.09          0.00        25.07 o                         
 -10   2  11        199.13        201.26        39.20 o                         
  -9   2  11        153.20        159.91        25.45 o                         
  -8   2  11        732.93        879.80        63.04 o                         
  -7   2  11        114.03        104.73        21.40 o                         
  -6   2  11       1703.19       1945.18        82.66 o                         
  -5   2  11          5.02          6.04        13.94 o                         
  -4   2  11       1566.84       1698.04        64.96 o                         
  -3   2  11         83.60         86.89        13.13 o                         
  -2   2  11         15.94         10.07         3.84 o                         
  -1   2  11        151.16        159.56         9.84 o                         
   0   2  11        966.40        822.23        23.05 o                         
   1   2  11          1.15          0.00         3.85 o                         
   2   2  11       7288.66       7626.40       153.74 o                         
   3   2  11        978.53       1035.37        31.27 o                         
   4   2  11       1175.98       1223.79        44.40 o                         
   5   2  11        204.73        211.65        20.66 o                         
   6   2  11        120.62        136.88        22.79 o                         
   7   2  11         15.02         27.40        14.71 o                         
   8   2  11        317.44        294.12        38.03 o                         
   9   2  11        165.52        131.13        30.86 o                         
  10   2  11        693.20        666.53        88.77 o                         
  11   2  11         17.88         64.45        27.86 o                         
 -11   3  11        198.39        129.98        34.49 o                         
 -10   3  11       1136.20       1104.14        91.92 o                         
  -9   3  11        647.55        645.87        57.91 o                         
  -8   3  11        302.82        331.59        43.24 o                         
  -7   3  11        628.41        659.19       124.44 o                         
  -6   3  11         47.71         44.95        21.70 o                         
  -5   3  11         95.43        129.78        21.51 o                         
  -4   3  11        352.74        396.87        63.93 o                         
  -3   3  11       2060.52       2053.89        75.09 o                         
  -2   3  11        614.32        666.23        22.33 o                         
  -1   3  11       1585.42       1511.84        39.15 o                         
   0   3  11       1456.15       1499.49        55.95 o                         
   1   3  11       1414.77       1276.15        91.45 o                         
   2   3  11          6.53         11.36         8.63 o                         
   3   3  11        133.33         91.69        14.72 o                         
   4   3  11        152.37        158.31        18.55 o                         
   5   3  11       1799.42       1951.32        75.11 o                         
   6   3  11       1520.21       1719.29       125.11 o                         
   7   3  11       2455.96       2852.49       180.31 o                         
   8   3  11         73.45         64.50        31.37 o                         
   9   3  11         94.95        127.46        30.56 o                         
  10   3  11         91.91        113.76        30.66 o                         
 -10   4  11          1.83          0.00        31.32 o                         
  -9   4  11          9.07         59.01        32.56 o                         
  -8   4  11         96.83        119.44        41.62 o                         
  -7   4  11          5.89          0.00        23.60 o                         
  -6   4  11         17.55         73.86        27.85 o                         
  -5   4  11        545.96        643.91        57.25 o                         
  -4   4  11         80.14         61.00        17.95 o                         
  -3   4  11        332.09        329.29        32.31 o                         
  -2   4  11         25.03          0.00        12.72 o                         
  -1   4  11          2.35          0.00        10.14 o                         
   0   4  11         15.40         30.32        13.57 o                         
   1   4  11       1325.68       1248.68        67.61 o                         
   2   4  11          0.68         14.57        10.62 o                         
   3   4  11        598.14        617.53        41.77 o                         
   4   4  11        135.51        129.68        35.01 o                         
   5   4  11        537.65        586.58        76.29 o                         
   6   4  11          6.04          0.00        29.78 o                         
   7   4  11        417.72        408.96        73.20 o                         
   8   4  11        125.31         93.92        43.04 o                         
   9   4  11        621.66        749.55       102.99 o                         
  -8   5  11          3.56          0.00        30.36 o                         
  -7   5  11        217.86        218.11        40.26 o                         
  -6   5  11         99.54        107.23        44.05 o                         
  -5   5  11         10.97          0.00        27.77 o                         
  -4   5  11         59.59         58.95        21.90 o                         
  -3   5  11         82.86         61.98        12.98 o                         
  -2   5  11       1060.63       1102.22        49.73 o                         
  -1   5  11         94.03         79.89        16.03 o                         
   0   5  11       1025.69       1002.93        56.53 o                         
   1   5  11        143.61        125.74        24.99 o                         
   2   5  11         82.58         44.35        33.03 o                         
   3   5  11        291.74        354.10        61.11 o                         
   4   5  11        117.74        173.36        49.16 o                         
   5   5  11         26.72          0.00        30.49 o                         
   6   5  11       1162.27       1175.04       120.35 o                         
   7   5  11         34.76          8.16        33.48 o                         
  -5   6  11         19.89         15.44        23.48 o                         
  -4   6  11        637.50        659.16        52.74 o                         
  -3   6  11        104.49         61.01        31.72 o                         
  -2   6  11          5.04         21.72        15.60 o                         
  -1   6  11        114.19        126.81        25.94 o                         
   0   6  11        164.90        181.06        26.62 o                         
   1   6  11        147.00        125.80        23.35 o                         
   2   6  11       1249.88       1523.40       129.00 o                         
   3   6  11          3.90          0.00        24.68 o                         
   4   6  11         61.99        110.46        39.26 o                         
 -12   0  12       1818.54       1661.83       169.73 o                         
 -10   0  12       1844.35       2059.12       162.69 o                         
  -8   0  12        213.46        204.67        45.76 o                         
  -6   0  12        137.57        153.28        26.22 o                         
  -4   0  12        157.74        192.49        38.04 o                         
  -2   0  12          9.78          4.95        12.17 o                         
   0   0  12       7162.83       6261.43       497.24 o                         
   2   0  12      13955.52      14654.35       239.74 o                         
   4   0  12         36.84         29.02        14.48 o                         
   6   0  12        256.23        289.59        34.07 o                         
   8   0  12       4559.96       4477.28       221.85 o                         
  10   0  12       2236.72       2023.58       162.57 o                         
 -12   1  12         41.50         62.07        28.84 o                         
 -11   1  12        287.65        327.41        61.34 o                         
 -10   1  12        337.35        323.84        47.55 o                         
  -9   1  12          6.52          0.16        23.03 o                         
  -8   1  12         83.18         75.83        19.09 o                         
  -7   1  12        859.33        906.40        61.85 o                         
  -6   1  12       1112.90       1222.54        55.35 o                         
  -5   1  12        817.17        821.07        31.75 o                         
  -4   1  12       2725.45       2895.73        71.38 o                         
  -3   1  12       3332.27       3301.63       109.61 o                         
  -2   1  12        286.57        225.27        16.87 o                         
  -1   1  12       1472.80       1362.44        65.53 o                         
   0   1  12         50.84         61.00         8.54 o                         
   1   1  12       1109.16       1090.81        23.50 o                         
   2   1  12        975.00        963.16        31.00 o                         
   3   1  12       4023.66       4177.05       111.60 o                         
   4   1  12        736.70        749.96        46.49 o                         
   5   1  12        271.00        241.63        23.38 o                         
   6   1  12        766.55        767.85        43.73 o                         
   7   1  12        257.24        209.47        35.24 o                         
   8   1  12         92.54         70.52        32.25 o                         
   9   1  12        274.94        301.13        55.86 o                         
  10   1  12        309.73        373.91        68.76 o                         
  11   1  12       1044.19       1002.31        85.93 o                         
 -11   2  12         16.97         31.22        23.38 o                         
 -10   2  12         89.65        119.66        24.84 o                         
  -9   2  12       2493.29       2854.45       126.14 o                         
  -8   2  12        274.74        285.86        61.69 o                         
  -7   2  12        684.65        758.54        54.82 o                         
  -6   2  12        258.18        256.45        31.52 o                         
  -5   2  12        412.41        389.20        34.96 o                         
  -4   2  12        272.86        320.80        63.17 o                         
  -3   2  12         91.52         83.84        12.60 o                         
  -2   2  12        105.69         81.93         7.54 o                         
  -1   2  12       2545.45       2321.86        36.98 o                         
   0   2  12         72.77         62.26         6.85 o                         
   1   2  12       5206.56       4598.53       191.92 o                         
   2   2  12          0.10          2.58         5.00 o                         
   3   2  12        221.07        208.65        16.51 o                         
   4   2  12        196.67        226.30        19.59 o                         
   5   2  12         34.99         40.03        11.64 o                         
   6   2  12          0.40          0.00         9.34 o                         
   7   2  12       1019.97       1121.48        71.05 o                         
   8   2  12          0.42         15.16        25.66 o                         
   9   2  12        715.45        646.46        62.64 o                         
  10   2  12         17.68         14.34        19.88 o                         
  11   2  12        272.33        319.23        50.83 o                         
 -10   3  12        314.79        197.73        65.74 o                         
  -9   3  12         82.35         69.98        21.47 o                         
  -8   3  12         11.33         14.53        15.90 o                         
  -7   3  12         90.87         85.04        16.85 o                         
  -6   3  12         37.27         14.76        10.16 o                         
  -5   3  12       1057.89       1202.25       138.85 o                         
  -4   3  12       1649.39       2026.64        96.44 o                         
  -3   3  12       1712.61       1588.55        54.78 o                         
  -2   3  12       1757.71       1772.65        41.63 o                         
  -1   3  12        250.50        233.33        13.51 o                         
   0   3  12        271.39        240.08        23.23 o                         
   1   3  12          2.24          7.56        16.82 o                         
   2   3  12        190.62        168.35        16.05 o                         
   3   3  12        608.41        659.84        71.38 o                         
   4   3  12        695.60        727.96        29.12 o                         
   5   3  12         83.35        111.82        22.01 o                         
   6   3  12        551.25        628.77        74.21 o                         
   7   3  12        424.55        521.49        52.20 o                         
   8   3  12          0.23         19.90        15.45 o                         
   9   3  12         80.29         91.63        26.47 o                         
  10   3  12         74.49         73.75        28.69 o                         
  -9   4  12          5.46         97.81        40.91 o                         
  -8   4  12        545.56        521.79        85.19 o                         
  -7   4  12         76.55         50.29        34.27 o                         
  -6   4  12       2203.02       2548.35       160.86 o                         
  -5   4  12        213.18        221.56        87.44 o                         
  -4   4  12        155.50        105.18        30.38 o                         
  -3   4  12         48.03         36.88        16.14 o                         
  -2   4  12       2088.91       2037.89        61.81 o                         
  -1   4  12        488.90        460.34        28.96 o                         
   0   4  12        786.98        781.29        53.66 o                         
   1   4  12          6.14          0.00        17.21 o                         
   2   4  12       1385.43       1390.46       108.22 o                         
   3   4  12         68.58         79.14        29.26 o                         
   4   4  12        175.52        187.34        41.27 o                         
   5   4  12        229.27        243.13        52.07 o                         
   6   4  12        421.98        511.12        80.59 o                         
   7   4  12          0.58         37.60        30.22 o                         
   8   4  12        905.53       1031.27       117.61 o                         
   9   4  12          1.49          0.00        57.29 o                         
  -8   5  12         10.93         53.79        31.85 o                         
  -7   5  12         39.47          2.96        21.00 o                         
  -6   5  12        503.78        369.10        82.08 o                         
  -5   5  12       1270.05       1313.74       167.67 o                         
  -4   5  12        484.40        316.70       100.06 o                         
  -3   5  12        995.40       1005.52        48.94 o                         
  -2   5  12          1.47          5.39        10.90 o                         
  -1   5  12         12.65         12.60        12.29 o                         
   0   5  12          6.70          1.49        11.49 o                         
   1   5  12          9.89          0.00        19.78 o                         
   2   5  12        808.51        845.64        91.86 o                         
   3   5  12        652.98        653.98        84.39 o                         
   4   5  12        181.35        185.90        43.77 o                         
   5   5  12        606.47        718.66        89.25 o                         
   6   5  12        285.77        197.72        55.45 o                         
   7   5  12        114.82         95.13        40.57 o                         
  -4   6  12         19.49          0.00        18.51 o                         
  -3   6  12         12.13          0.00        14.16 o                         
  -2   6  12        122.32         90.81        31.48 o                         
  -1   6  12        559.16        573.99        67.46 o                         
   0   6  12          1.48          0.00        18.02 o                         
   1   6  12        797.17        775.73        60.39 o                         
   2   6  12          7.04          0.00        22.19 o                         
   3   6  12         24.28          5.57        22.50 o                         
   4   6  12         88.37        143.49        43.52 o                         
 -11   0  13          4.55          0.00        29.42 o                         
  -9   0  13       4337.82       4183.59       231.10 o                         
  -7   0  13       3035.05       3170.26       124.99 o                         
  -5   0  13        575.96        589.05        64.50 o                         
  -3   0  13       4057.56       3977.30       162.05 o                         
   1   0  13         88.22         58.39        12.07 o                         
   3   0  13         42.09         58.78        25.80 o                         
   5   0  13        467.11        474.81        57.43 o                         
   7   0  13       2054.22       2251.48       139.05 o                         
   9   0  13        144.18        110.16        37.48 o                         
  11   0  13         22.18         47.68        32.32 o                         
 -12   1  13         31.04         34.15        62.27 o                         
 -11   1  13         10.62         17.58        42.82 o                         
 -10   1  13       1732.81       1708.23       110.44 o                         
  -9   1  13         61.27         70.42        22.79 o                         
  -8   1  13        213.55        200.04        27.44 o                         
  -7   1  13          2.27          0.00        14.97 o                         
  -6   1  13       1016.10       1102.82        54.04 o                         
  -5   1  13       2594.05       2773.09        63.35 o                         
  -4   1  13       2611.46       2758.07        62.75 o                         
  -3   1  13        673.64        611.43        58.55 o                         
  -2   1  13         72.22         54.61         7.70 o                         
  -1   1  13        101.48         78.24        11.64 o                         
   0   1  13       1975.74       1859.82        52.88 o                         
   1   1  13       3383.28       3320.80        54.77 o                         
   2   1  13       1097.32       1020.28        32.99 o                         
   3   1  13       2296.88       2458.09        82.26 o                         
   4   1  13        757.35        789.00        48.01 o                         
   5   1  13          2.13          0.00        10.19 o                         
   6   1  13         69.63         67.18        17.30 o                         
   7   1  13         21.53         38.10        13.89 o                         
   8   1  13        700.14        726.05        91.71 o                         
   9   1  13        862.11        833.02        69.03 o                         
  10   1  13        824.03        790.13       155.18 o                         
  11   1  13        103.15         44.13        27.08 o                         
 -11   2  13          5.82          2.19        26.63 o                         
 -10   2  13       1844.58       2131.18       115.73 o                         
  -9   2  13        246.70        279.71        34.58 o                         
  -8   2  13        739.84        930.96        66.47 o                         
  -7   2  13          1.15          0.00        15.39 o                         
  -6   2  13        152.87        150.88        24.42 o                         
  -5   2  13        284.10        317.06        31.90 o                         
  -4   2  13        325.65        323.96        29.47 o                         
  -3   2  13          8.84         11.60         7.07 o                         
  -2   2  13       1951.29       1826.38        73.59 o                         
  -1   2  13          8.74          3.90         3.27 o                         
   0   2  13        713.30        550.46        56.59 o                         
   1   2  13        101.86        113.56        10.72 o                         
   2   2  13         19.20         21.54         6.87 o                         
   3   2  13        268.88        351.46        31.70 o                         
   4   2  13       1024.21       1111.42        54.04 o                         
   5   2  13         29.36         31.72        11.05 o                         
   6   2  13       1664.16       1687.37        64.29 o                         
   7   2  13        146.07        168.57        22.51 o                         
   8   2  13       1697.68       1800.33        97.96 o                         
   9   2  13          3.56          8.12        17.97 o                         
  10   2  13         49.32          0.92        21.24 o                         
  11   2  13         13.93         54.42        28.24 o                         
 -10   3  13        180.61        126.22        50.51 o                         
  -9   3  13         30.08          0.00        38.93 o                         
  -8   3  13         25.80          0.00        29.04 o                         
  -7   3  13        703.40        797.01        57.48 o                         
  -6   3  13        120.46        130.23        40.47 o                         
  -5   3  13       1301.62       1541.69       107.76 o                         
  -4   3  13        401.56        398.36        43.49 o                         
  -3   3  13        130.92         59.79        26.84 o                         
  -2   3  13        595.33        571.20        23.37 o                         
  -1   3  13        461.38        474.55        24.32 o                         
   0   3  13         53.77         39.81        12.95 o                         
   1   3  13         92.57        104.98        31.04 o                         
   2   3  13        971.98        764.32       137.27 o                         
   3   3  13       1204.00       1146.49        97.08 o                         
   4   3  13         85.05         84.33        18.40 o                         
   5   3  13        205.20        182.76        41.11 o                         
   6   3  13        116.24        145.52        26.10 o                         
   7   3  13         29.99         51.49        22.63 o                         
   8   3  13        729.47        808.24        68.05 o                         
   9   3  13        600.06        669.16        65.88 o                         
  10   3  13         16.82          0.00        19.87 o                         
  -9   4  13        301.03        377.76        71.09 o                         
  -8   4  13         27.76          0.00        24.79 o                         
  -7   4  13        207.00        133.42        47.36 o                         
  -6   4  13          0.32          0.00        38.33 o                         
  -5   4  13         75.48         31.06        24.84 o                         
  -4   4  13        249.26        220.43        36.39 o                         
  -3   4  13        188.09        172.53        25.14 o                         
  -2   4  13        114.57        107.44        16.67 o                         
  -1   4  13        610.74        613.24        33.34 o                         
   0   4  13        141.93        146.75        30.07 o                         
   1   4  13       1515.25       1428.81       109.15 o                         
   2   4  13        138.07        120.64        33.24 o                         
   3   4  13        608.08        587.78        72.75 o                         
   4   4  13        451.31        475.70        69.57 o                         
   5   4  13        465.98        593.98        82.23 o                         
   6   4  13        498.49        460.69        71.04 o                         
   7   4  13       2298.44       2548.73       181.71 o                         
   8   4  13        229.87        229.38        55.77 o                         
  -7   5  13         36.14          0.00        25.43 o                         
  -6   5  13        139.01        120.20        35.78 o                         
  -5   5  13        513.12        325.88        86.48 o                         
  -4   5  13        130.44        139.82        42.09 o                         
  -3   5  13         29.61         17.97        13.47 o                         
  -2   5  13        208.54        170.69        21.19 o                         
  -1   5  13          9.47         33.08        11.30 o                         
   0   5  13         82.93         96.62        20.14 o                         
   1   5  13        295.86        322.44        59.88 o                         
   2   5  13       1222.67       1190.52       111.85 o                         
   3   5  13        249.07        210.95        48.94 o                         
   4   5  13        115.38        119.68        39.67 o                         
   5   5  13          5.08          0.00        35.08 o                         
   6   5  13        259.95        272.69        64.19 o                         
   7   5  13          1.08         18.36        38.69 o                         
  -4   6  13         20.62          8.21        30.12 o                         
  -3   6  13         13.21          7.55        14.06 o                         
  -2   6  13        333.65        323.39        32.50 o                         
  -1   6  13        105.31         83.49        23.06 o                         
   0   6  13        198.81        252.83        30.13 o                         
   1   6  13          9.65         13.69        26.02 o                         
   2   6  13         16.20          0.00        34.64 o                         
   3   6  13         37.96         42.93        29.93 o                         
 -12   0  14        677.63        666.82       112.32 o                         
 -10   0  14        871.83       1017.36       119.60 o                         
  -8   0  14        208.23        170.04        34.21 o                         
  -6   0  14       1513.84       1605.14       113.94 o                         
  -4   0  14       4467.48       4368.74       180.48 o                         
  -2   0  14        834.73        738.82        39.28 o                         
   0   0  14        433.23        408.45        61.40 o                         
   2   0  14       1472.81       1558.06        59.43 o                         
   4   0  14       4020.02       4198.85       176.33 o                         
   6   0  14         37.43         39.99        22.49 o                         
   8   0  14         27.83         73.64        36.05 o                         
  10   0  14        876.88        808.48       124.13 o                         
 -11   1  14        138.08        142.60        37.17 o                         
 -10   1  14         42.73         33.05        24.15 o                         
  -9   1  14       1563.36       1523.25       116.19 o                         
  -8   1  14       1872.36       2004.67       118.84 o                         
  -7   1  14         12.88         11.28        17.23 o                         
  -6   1  14        942.74       1135.50        59.73 o                         
  -5   1  14          6.23         12.59         7.32 o                         
  -4   1  14        527.88        554.98        44.47 o                         
  -3   1  14          0.92          2.66         9.43 o                         
  -2   1  14        130.87         94.97        11.66 o                         
  -1   1  14       1306.59       1192.71        44.30 o                         
   0   1  14        750.13        637.41        38.63 o                         
   1   1  14       3588.11       3676.15        66.36 o                         
   2   1  14       3145.54       3221.08        62.81 o                         
   3   1  14       1585.20       1702.80        68.49 o                         
   4   1  14        229.41        237.00        27.65 o                         
   5   1  14        364.25        382.12        38.50 o                         
   6   1  14         46.51         60.59        16.62 o                         
   7   1  14        554.29        541.40        40.79 o                         
   8   1  14        945.45        932.68        55.18 o                         
   9   1  14       1625.14       1531.45        97.59 o                         
  10   1  14         25.99          2.21        23.14 o                         
  11   1  14        124.22         81.18        32.77 o                         
 -11   2  14        504.34        517.11       119.31 o                         
 -10   2  14         16.36         23.02        22.84 o                         
  -9   2  14        938.46        956.82        89.94 o                         
  -8   2  14         57.99         42.86        18.34 o                         
  -7   2  14       1176.79       1189.40        73.99 o                         
  -6   2  14        154.33        153.34        25.83 o                         
  -5   2  14       2038.68       2067.00        85.03 o                         
  -4   2  14         76.06         77.27        12.74 o                         
  -3   2  14       2232.40       2105.85        62.09 o                         
  -2   2  14          0.49          6.97         5.48 o                         
  -1   2  14       1245.33       1122.64        37.58 o                         
   0   2  14         19.62         11.09         4.50 o                         
   1   2  14        402.93        337.16        19.66 o                         
   2   2  14         13.02          5.01         5.85 o                         
   3   2  14       1712.36       1783.64        53.82 o                         
   4   2  14        799.66        939.04        56.64 o                         
   5   2  14       1009.76       1138.07        60.36 o                         
   6   2  14         83.85        112.66        17.69 o                         
   7   2  14       1360.00       1439.45        64.11 o                         
   8   2  14         62.69         61.94        20.50 o                         
   9   2  14        190.15        196.48        35.01 o                         
  10   2  14        336.11        331.64        49.44 o                         
 -10   3  14         27.95         25.47        21.46 o                         
  -9   3  14        355.67        251.98        69.47 o                         
  -8   3  14        471.77        502.50        77.14 o                         
  -7   3  14         58.37        130.70        39.92 o                         
  -6   3  14        678.64        713.83        85.77 o                         
  -5   3  14          4.49          0.00        31.66 o                         
  -4   3  14        247.80        150.50        43.73 o                         
  -3   3  14         34.01         15.82        19.00 o                         
  -2   3  14        422.83        396.63        24.43 o                         
  -1   3  14       1327.50       1335.08        43.60 o                         
   0   3  14       2601.74       2695.88        99.17 o                         
   1   3  14        714.94        685.40        74.01 o                         
   2   3  14       1813.81       1771.14       120.03 o                         
   3   3  14         11.56          0.00        19.24 o                         
   4   3  14         58.10         49.65        27.33 o                         
   5   3  14          3.75          0.00        13.79 o                         
   6   3  14        309.79        335.47        39.70 o                         
   7   3  14       1207.50       1453.27        86.25 o                         
   8   3  14        565.02        609.35        59.35 o                         
   9   3  14         84.13        140.17        36.08 o                         
  -9   4  14         48.40          0.00        29.76 o                         
  -8   4  14         53.96         16.07        31.58 o                         
  -7   4  14         55.74         61.74        40.14 o                         
  -6   4  14        741.66        793.68        71.53 o                         
  -5   4  14        155.03         58.66        35.39 o                         
  -4   4  14       3368.82       3560.05       138.87 o                         
  -3   4  14        392.51        376.69        54.85 o                         
  -2   4  14        426.22        432.92        29.20 o                         
  -1   4  14        752.08        726.35        36.70 o                         
   0   4  14          2.43          0.00        11.84 o                         
   1   4  14         97.43         77.06        30.57 o                         
   2   4  14        394.10        476.34        65.86 o                         
   3   4  14         26.27         10.32        17.79 o                         
   4   4  14        813.25        987.26        99.95 o                         
   5   4  14          9.55         47.52        36.88 o                         
   6   4  14       1158.49       1326.24       128.15 o                         
   7   4  14         23.75         18.68        26.23 o                         
   8   4  14          0.30          0.00        42.74 o                         
  -7   5  14        316.40        321.05        50.32 o                         
  -6   5  14        202.17        102.20        30.36 o                         
  -5   5  14        547.50        522.32        66.53 o                         
  -4   5  14         11.59         26.59        16.54 o                         
  -3   5  14        129.80         79.33        28.49 o                         
  -2   5  14          5.02          0.00        11.68 o                         
  -1   5  14        944.33        924.95        58.67 o                         
   0   5  14        260.96        263.71        28.71 o                         
   1   5  14        392.68        336.47        62.21 o                         
   2   5  14        864.75        904.05        96.29 o                         
   3   5  14         35.77        105.77        43.05 o                         
   4   5  14          0.06          0.00        27.17 o                         
   5   5  14          0.25         32.17        26.58 o                         
   6   5  14          9.08          0.00        36.87 o                         
  -3   6  14        859.75        833.00        61.02 o                         
  -1   6  14        273.57        311.90        34.22 o                         
   0   6  14         24.85         19.79        16.23 o                         
   1   6  14        117.74         97.36        22.06 o                         
   2   6  14         35.09         35.70        37.97 o                         
 -11   0  15         80.72         72.25        39.06 o                         
  -9   0  15       1122.99       1066.01       119.47 o                         
  -7   0  15       1108.42       1176.86        96.75 o                         
  -5   0  15       4255.34       4319.29       187.95 o                         
  -3   0  15       1296.84       1190.64        88.22 o                         
  -1   0  15          4.90         14.49         9.29 o                         
   1   0  15       2154.14       2188.60       109.15 o                         
   3   0  15       2345.29       2480.57       124.96 o                         
   5   0  15          4.87         10.23        17.96 o                         
   7   0  15         19.33         12.32        23.75 o                         
   9   0  15       2756.88       2559.49       174.24 o                         
  11   0  15        275.18        341.84        68.05 o                         
 -11   1  15        321.08        301.06        56.41 o                         
 -10   1  15        720.81        917.64        80.19 o                         
  -9   1  15        442.53        460.46        47.72 o                         
  -8   1  15       2047.95       2329.04       113.79 o                         
  -7   1  15         23.40         32.27        14.76 o                         
  -6   1  15         69.50         66.41        16.91 o                         
  -5   1  15        388.18        385.94        32.66 o                         
  -4   1  15        151.90        158.33        43.36 o                         
  -3   1  15         18.09         18.34        11.10 o                         
  -2   1  15       2279.28       2111.11        51.82 o                         
  -1   1  15        542.63        440.48        28.03 o                         
   0   1  15        795.03        722.55        43.43 o                         
   1   1  15        534.42        529.82        23.94 o                         
   2   1  15         43.69         40.72         7.67 o                         
   3   1  15        301.39        351.51        31.08 o                         
   4   1  15         64.09         75.72        24.08 o                         
   5   1  15        538.83        528.17        44.19 o                         
   6   1  15        131.11        124.80        22.19 o                         
   7   1  15        665.54        719.36        56.32 o                         
   8   1  15       1708.32       1720.05        75.43 o                         
   9   1  15         54.76         74.76        19.19 o                         
  10   1  15          8.38         36.77        20.90 o                         
 -11   2  15         85.07         48.76        31.13 o                         
 -10   2  15        294.64        247.26        62.59 o                         
  -9   2  15         81.00         43.74        19.14 o                         
  -8   2  15        925.59       1044.86        74.47 o                         
  -7   2  15         44.03         63.02        21.61 o                         
  -6   2  15         66.78         97.21        22.45 o                         
  -5   2  15        129.74        103.88        17.84 o                         
  -4   2  15       2798.04       2828.01        79.94 o                         
  -3   2  15         84.46         96.28        10.66 o                         
  -2   2  15        475.79        483.41        25.05 o                         
  -1   2  15        617.32        552.66        24.99 o                         
   0   2  15       2457.76       2126.25       100.08 o                         
   1   2  15        111.88        135.45        13.56 o                         
   2   2  15       1560.54       1551.22        48.15 o                         
   3   2  15          6.97         15.95        11.95 o                         
   4   2  15        152.11        163.05        23.92 o                         
   5   2  15          8.17         26.04        19.52 o                         
   6   2  15         15.74         15.11        33.81 o                         
   7   2  15         68.31        104.39        19.89 o                         
   8   2  15        685.18        745.89        48.82 o                         
   9   2  15        107.17        104.05        59.45 o                         
  10   2  15        575.96        538.71        63.18 o                         
 -10   3  15       1006.98        929.22       337.95 o                         
  -9   3  15       1123.77       1099.44       124.35 o                         
  -8   3  15          2.10          0.00        22.86 o                         
  -7   3  15        432.92        351.21        73.99 o                         
  -6   3  15        199.83        116.48        43.83 o                         
  -5   3  15         12.35         54.95        29.35 o                         
  -4   3  15         17.17         24.69        17.49 o                         
  -3   3  15       1534.14       1453.73        59.42 o                         
  -2   3  15          2.06          8.53         8.57 o                         
  -1   3  15         73.92         73.44        11.03 o                         
   0   3  15        796.12        822.33        81.46 o                         
   1   3  15         68.66         69.60        27.09 o                         
   2   3  15         59.60         15.88        16.74 o                         
   3   3  15          9.23         18.62        16.80 o                         
   4   3  15        131.24        155.98        42.26 o                         
   5   3  15       1082.09       1056.54       105.28 o                         
   6   3  15       1031.40       1228.46       117.51 o                         
   7   3  15        931.43        968.55       109.57 o                         
   8   3  15        444.14        426.96        75.35 o                         
   9   3  15         94.62        155.84        46.14 o                         
  -9   4  15         18.46          0.00        40.97 o                         
  -8   4  15         35.97        103.60        47.45 o                         
  -7   4  15        329.23        387.86        75.97 o                         
  -6   4  15        141.33         95.42        43.44 o                         
  -5   4  15       1664.92       1792.72       172.73 o                         
  -4   4  15          2.20          0.53        43.10 o                         
  -3   4  15        174.23        136.95        30.88 o                         
  -2   4  15        505.42        502.89        30.61 o                         
  -1   4  15        112.00        109.25        17.55 o                         
   0   4  15        124.23        137.60        26.84 o                         
   1   4  15        620.96        641.13        78.84 o                         
   2   4  15         75.39         44.47        20.72 o                         
   3   4  15       1397.40       1397.04       115.95 o                         
   4   4  15        107.25        146.73        45.71 o                         
   5   4  15         10.83         59.71        32.78 o                         
   6   4  15          1.69          0.00        28.18 o                         
   7   4  15         31.05         86.79        42.05 o                         
   8   4  15          0.95          0.00        38.35 o                         
  -6   5  15        201.21        156.31        39.48 o                         
  -5   5  15        101.87        107.40        33.48 o                         
  -4   5  15        167.61        143.50        23.49 o                         
  -3   5  15          5.30          0.00        14.05 o                         
  -2   5  15        404.07        414.39        46.84 o                         
  -1   5  15          0.95          9.74        18.91 o                         
   0   5  15        321.42        424.40        36.49 o                         
   1   5  15         83.94         62.88        33.41 o                         
   2   5  15          2.46         12.63        22.34 o                         
   3   5  15          6.64          0.00        28.36 o                         
   4   5  15        362.48        373.69        70.32 o                         
   5   5  15          0.79          8.75        26.23 o                         
   6   5  15        380.06        247.96        63.93 o                         
  -2   6  15          2.83          0.00        49.24 o                         
  -1   6  15          5.20         11.29        22.91 o                         
   0   6  15        123.43        116.41        24.29 o                         
   1   6  15          0.60         15.96        43.66 o                         
 -10   0  16          1.58         42.77        32.39 o                         
  -8   0  16        900.29        895.46        95.30 o                         
  -6   0  16         62.02         56.88        25.85 o                         
  -4   0  16        287.69        286.54        45.10 o                         
  -2   0  16       2048.26       1974.79        70.57 o                         
   0   0  16       2702.02       2600.82       124.33 o                         
   2   0  16       3806.53       3971.38       160.47 o                         
   4   0  16          4.88          0.00        19.93 o                         
   6   0  16       1313.80       1268.46       103.14 o                         
   8   0  16       2192.66       2441.74       156.94 o                         
  10   0  16        214.92        239.71        51.63 o                         
 -11   1  16        452.20        528.16       140.50 o                         
 -10   1  16        423.79        475.28        64.24 o                         
  -9   1  16        941.60        970.76        82.99 o                         
  -8   1  16         74.96         74.42        20.24 o                         
  -7   1  16        999.81       1023.69        58.89 o                         
  -6   1  16       1343.17       1476.70        67.29 o                         
  -5   1  16          4.37         10.54        12.17 o                         
  -4   1  16       2812.12       2835.04       105.36 o                         
  -3   1  16       2231.87       1916.22        61.23 o                         
  -2   1  16         15.61          9.63         5.55 o                         
  -1   1  16         96.47         75.67        13.70 o                         
   0   1  16         43.42         26.98        12.55 o                         
   1   1  16         52.04         66.00        11.59 o                         
   2   1  16        463.71        426.38        27.76 o                         
   3   1  16        426.70        400.19        34.27 o                         
   4   1  16        827.82        867.72        78.97 o                         
   5   1  16       1025.48       1076.55        64.05 o                         
   6   1  16        635.97        658.58        51.91 o                         
   7   1  16        283.20        294.59        37.73 o                         
   8   1  16        176.89        177.60        29.15 o                         
   9   1  16        319.76        265.74        38.05 o                         
  10   1  16        203.84        200.90        60.63 o                         
 -10   2  16         57.19         85.62        23.98 o                         
  -9   2  16       1076.04       1230.77        87.81 o                         
  -8   2  16        562.81        630.61        59.61 o                         
  -7   2  16        749.72        886.48        64.65 o                         
  -6   2  16        485.15        515.13        45.31 o                         
  -5   2  16        590.66        614.50        47.48 o                         
  -4   2  16        128.15        144.43        17.88 o                         
  -3   2  16        124.22        127.87        15.61 o                         
  -2   2  16         10.60         13.51         7.75 o                         
  -1   2  16       3058.73       3044.28        59.54 o                         
   0   2  16        614.03        530.97        55.45 o                         
   1   2  16       4595.49       4692.38       117.22 o                         
   2   2  16        407.48        369.50        30.43 o                         
   3   2  16        957.11       1029.43        53.57 o                         
   4   2  16        401.81        507.61        68.52 o                         
   5   2  16          0.50          0.00        11.88 o                         
   6   2  16         76.17        110.60        25.60 o                         
   7   2  16       1250.71       1335.35        77.60 o                         
   8   2  16         13.83          0.00        16.94 o                         
   9   2  16       1098.95       1187.07        96.97 o                         
  10   2  16         24.83          0.00        23.78 o                         
 -10   3  16         36.96         40.60        23.42 o                         
  -9   3  16         83.27         76.13        37.22 o                         
  -8   3  16          6.91          0.00        45.55 o                         
  -7   3  16         82.58         85.30        37.96 o                         
  -6   3  16        176.34        183.19        47.85 o                         
  -5   3  16        837.80        814.09        65.83 o                         
  -4   3  16       1170.01       1014.42        74.02 o                         
  -3   3  16       1932.96       1967.50        70.14 o                         
  -2   3  16        526.63        593.56        28.97 o                         
  -1   3  16         79.41         85.69        12.30 o                         
   0   3  16        688.30        667.24        75.94 o                         
   1   3  16       2120.88       2010.39       130.83 o                         
   2   3  16        500.89        522.98        68.86 o                         
   3   3  16         12.25          0.00        16.93 o                         
   4   3  16       1973.66       2024.93       142.52 o                         
   5   3  16         46.13         20.93        30.07 o                         
   6   3  16        363.05        358.08        73.50 o                         
   7   3  16        995.14       1142.99       119.67 o                         
   8   3  16        159.63        130.75        49.47 o                         
   9   3  16          1.27         78.98        44.81 o                         
  -8   4  16        327.04        207.69        69.52 o                         
  -7   4  16         58.10         58.99        30.03 o                         
  -6   4  16        572.96        687.03       166.53 o                         
  -5   4  16         18.70         12.83        17.95 o                         
  -4   4  16         28.13         19.13        14.75 o                         
  -3   4  16         76.57         41.03        18.10 o                         
  -2   4  16        338.77        331.48        27.23 o                         
  -1   4  16          2.34          0.00        18.44 o                         
   0   4  16        973.78       1113.45        62.99 o                         
   1   4  16        145.65         72.97        35.53 o                         
   2   4  16        843.28        721.78        87.07 o                         
   3   4  16          4.39         26.52        19.85 o                         
   4   4  16         14.71          2.26        22.50 o                         
   5   4  16        114.38         84.63        29.53 o                         
   6   4  16        164.60        176.29        51.32 o                         
   7   4  16         29.40          5.15        29.01 o                         
  -6   5  16         13.27          4.61        20.92 o                         
  -5   5  16        155.59        101.09        31.65 o                         
  -4   5  16        318.25        273.05        32.90 o                         
  -3   5  16        304.69        283.68        35.19 o                         
  -2   5  16         37.75         82.37        44.38 o                         
  -1   5  16        337.90        358.74        33.78 o                         
   0   5  16         17.62          0.00        34.01 o                         
   1   5  16         53.29         45.58        22.59 o                         
   2   5  16        192.46        151.19        42.81 o                         
   3   5  16        694.28        651.05        91.32 o                         
   4   5  16        146.74        155.67        52.49 o                         
   5   5  16        525.83        434.83        81.26 o                         
 -11   0  17       1162.52       1230.75       150.90 o                         
  -9   0  17       2562.99       2890.29       223.23 o                         
  -7   0  17        127.23        120.81        27.98 o                         
  -5   0  17        144.99        201.52        42.40 o                         
  -3   0  17       3482.44       3520.01       104.14 o                         
  -1   0  17         93.62        123.25        32.33 o                         
   1   0  17       3010.70       2946.02       139.26 o                         
   3   0  17         38.74         39.73        21.36 o                         
   5   0  17       1597.71       1799.56       117.87 o                         
   7   0  17       1465.17       1595.51       120.25 o                         
   9   0  17        814.13        810.89        96.62 o                         
 -11   1  17         62.21         29.33        74.26 o                         
 -10   1  17        123.67        101.13        28.00 o                         
  -9   1  17         23.45         15.80        17.62 o                         
  -8   1  17        124.70        101.92        36.51 o                         
  -7   1  17        494.97        511.15        41.63 o                         
  -6   1  17        122.54        149.71        23.44 o                         
  -5   1  17        734.64        774.82        64.13 o                         
  -4   1  17       3343.33       3076.52       101.53 o                         
  -3   1  17        712.16        662.76        46.16 o                         
  -2   1  17          6.19          5.38         8.71 o                         
  -1   1  17         41.69         35.71        11.30 o                         
   0   1  17        353.03        406.18        39.37 o                         
   1   1  17        893.75        880.18        36.24 o                         
   2   1  17       1311.06       1343.94        93.86 o                         
   3   1  17        469.10        492.58        39.85 o                         
   4   1  17         21.91         40.26        14.98 o                         
   5   1  17          1.05         15.00        31.79 o                         
   6   1  17          7.05         21.93        26.32 o                         
   7   1  17         43.10         61.16        20.90 o                         
   8   1  17        193.58        209.41        33.96 o                         
   9   1  17        182.32        169.15        30.32 o                         
  10   1  17        725.51        725.92        70.91 o                         
 -10   2  17       1090.38       1055.77       126.79 o                         
  -9   2  17          7.44          0.00        32.37 o                         
  -8   2  17       1102.36       1235.74        84.38 o                         
  -7   2  17        236.78        256.98        49.40 o                         
  -6   2  17          0.25          0.00        14.24 o                         
  -5   2  17        516.56        490.10        35.96 o                         
  -4   2  17        278.94        242.49        17.59 o                         
  -3   2  17       1274.33       1285.45        37.78 o                         
  -2   2  17       1132.29       1010.33        48.04 o                         
  -1   2  17        921.03        946.92        30.88 o                         
   0   2  17        669.87        649.17        41.18 o                         
   1   2  17         13.49          0.00        11.75 o                         
   2   2  17          3.48          3.57         8.59 o                         
   3   2  17       1144.52       1280.49        77.74 o                         
   4   2  17         12.59         13.87        12.22 o                         
   5   2  17         10.06          0.00        12.57 o                         
   6   2  17       1181.48       1379.68       121.71 o                         
   7   2  17        329.39        335.70        63.88 o                         
   8   2  17        903.98        921.73       111.00 o                         
   9   2  17        143.65         75.10        39.41 o                         
  -9   3  17         22.10        112.74        52.95 o                         
  -8   3  17        538.28        561.46        85.33 o                         
  -7   3  17        811.06        556.62        99.67 o                         
  -6   3  17        463.18        345.47        65.71 o                         
  -5   3  17        706.60        695.75        64.84 o                         
  -4   3  17        207.54        231.97        26.53 o                         
  -3   3  17        336.34        325.40        32.39 o                         
  -2   3  17        230.93        209.12        33.84 o                         
  -1   3  17          0.17          4.03         8.88 o                         
   0   3  17         71.70         49.88        24.83 o                         
   1   3  17        215.03        205.75        43.37 o                         
   2   3  17         43.62         50.11        24.22 o                         
   3   3  17        465.29        478.74        68.42 o                         
   4   3  17        389.34        355.10        62.03 o                         
   5   3  17         49.14         87.24        45.55 o                         
   6   3  17          7.50          0.00        32.91 o                         
   7   3  17         61.47         89.81        36.37 o                         
   8   3  17        672.25        741.99       100.09 o                         
  -8   4  17         23.41          0.00        42.64 o                         
  -7   4  17        296.80        223.13       121.48 o                         
  -6   4  17        176.01        118.19        27.74 o                         
  -5   4  17         12.06         29.07        20.17 o                         
  -4   4  17          7.58          4.82        15.45 o                         
  -3   4  17        456.26        405.90        35.48 o                         
  -2   4  17        257.41        233.88        32.40 o                         
  -1   4  17        329.01        406.50        31.45 o                         
   0   4  17         99.59        111.20        31.63 o                         
   1   4  17        486.44        452.44        71.82 o                         
   2   4  17         37.21         55.95        33.80 o                         
   3   4  17         61.85        112.86        41.42 o                         
   4   4  17        230.50        240.82        54.85 o                         
   5   4  17        893.69        957.02       107.00 o                         
   6   4  17          2.46          0.00        27.21 o                         
   7   4  17        447.52        488.80        83.48 o                         
  -5   5  17        205.21        149.43       101.69 o                         
  -4   5  17        582.35        418.58        43.39 o                         
  -3   5  17          1.14          0.00        15.03 o                         
  -2   5  17         51.41          0.00        25.10 o                         
  -1   5  17          1.14          0.00        18.41 o                         
   0   5  17        228.86        280.54        61.05 o                         
   1   5  17         51.37         73.25        36.39 o                         
   2   5  17        528.15        548.79        82.33 o                         
   3   5  17        284.12        273.08        60.65 o                         
   4   5  17        411.17        399.93        79.60 o                         
 -10   0  18       1000.51        854.58       121.56 o                         
  -8   0  18        358.09        321.74       103.61 o                         
  -6   0  18        698.63        602.35        74.47 o                         
  -4   0  18       2067.61       2119.36       132.41 o                         
  -2   0  18       1811.70       1849.17        71.42 o                         
   0   0  18        299.19        195.04        38.89 o                         
   2   0  18       1027.58       1051.27        82.25 o                         
   4   0  18       1313.00       1310.59        96.50 o                         
   6   0  18       1182.89       1190.67       103.89 o                         
   8   0  18        384.28        407.60        68.87 o                         
 -10   1  18        130.39        140.02        32.15 o                         
  -9   1  18        288.65        282.52        56.25 o                         
  -8   1  18        381.60        439.30        80.01 o                         
  -7   1  18        162.13        173.85        28.82 o                         
  -6   1  18         71.72         99.15        21.64 o                         
  -5   1  18         32.38         17.70        17.00 o                         
  -4   1  18        122.58        107.60        23.62 o                         
  -3   1  18          6.66          9.13         8.63 o                         
  -2   1  18        589.97        542.88        43.79 o                         
  -1   1  18        680.33        674.02        38.00 o                         
   0   1  18       1085.73       1134.01        60.89 o                         
   1   1  18        930.32        975.55        56.00 o                         
   2   1  18       3408.41       3636.64       114.16 o                         
   3   1  18        213.43        208.62        37.36 o                         
   4   1  18         19.04          5.09        17.57 o                         
   5   1  18         48.22         83.71        20.03 o                         
   6   1  18       1031.57       1085.13        68.33 o                         
   7   1  18       1185.74       1239.71        77.53 o                         
   8   1  18        477.78        555.04        54.46 o                         
   9   1  18        908.10        838.57        69.83 o                         
 -10   2  18        205.16        239.01        57.27 o                         
  -9   2  18        156.38        222.15        61.34 o                         
  -8   2  18        147.79        131.21        49.74 o                         
  -7   2  18        639.02        657.11        86.60 o                         
  -6   2  18        134.83        103.28        41.87 o                         
  -5   2  18        221.44        265.22        38.50 o                         
  -4   2  18         36.85         28.57        12.96 o                         
  -3   2  18       2437.59       2466.52        76.57 o                         
  -2   2  18        185.24        165.63        20.65 o                         
  -1   2  18         10.73         24.33        10.15 o                         
   0   2  18        382.36        420.51        34.77 o                         
   1   2  18        510.40        510.38        37.65 o                         
   2   2  18        355.75        384.50        33.72 o                         
   3   2  18       1185.81       1394.91        78.55 o                         
   4   2  18         78.96        112.57        22.65 o                         
   5   2  18       1674.69       1806.11       138.44 o                         
   6   2  18        357.88        458.57        71.26 o                         
   7   2  18        642.17        699.43        94.13 o                         
   8   2  18         19.14          0.00        45.18 o                         
   9   2  18         67.36         53.39        36.94 o                         
  -9   3  18         65.50        175.95        59.55 o                         
  -8   3  18        668.34        603.44        98.01 o                         
  -7   3  18         21.53        102.47        40.20 o                         
  -6   3  18        374.80        336.26        51.29 o                         
  -5   3  18        355.89        326.62        63.08 o                         
  -4   3  18          2.74          1.33        25.08 o                         
  -3   3  18        413.22        380.60        31.58 o                         
  -2   3  18       1376.08       1400.75        60.16 o                         
  -1   3  18       1963.56       1928.38       105.89 o                         
   0   3  18        496.76        584.01        75.58 o                         
   1   3  18       1288.46       1372.53       114.86 o                         
   2   3  18       1125.91       1169.80       106.23 o                         
   3   3  18          3.68          0.00        27.11 o                         
   4   3  18          0.36         24.64        24.37 o                         
   5   3  18         87.56         80.63        33.53 o                         
   6   3  18        198.42        181.53        51.16 o                         
   7   3  18        406.88        499.68        86.22 o                         
   8   3  18        360.76        308.50        64.69 o                         
  -7   4  18          0.91          0.00        22.98 o                         
  -6   4  18        412.77        227.26        85.84 o                         
  -5   4  18         49.56         69.42        60.47 o                         
  -4   4  18        813.98        812.73        69.09 o                         
  -3   4  18         61.11         66.53        17.67 o                         
  -2   4  18        155.39        132.81        22.40 o                         
  -1   4  18         13.40         32.69        23.30 o                         
   0   4  18         14.30         11.21        23.01 o                         
   1   4  18         97.10         72.27        33.82 o                         
   2   4  18        487.14        425.92        70.19 o                         
   3   4  18         79.45         50.61        24.08 o                         
   4   4  18       1048.51       1037.84       110.50 o                         
   5   4  18         51.63         62.07        28.96 o                         
   6   4  18        318.92        359.26        71.23 o                         
  -4   5  18          0.06          0.00        24.60 o                         
  -3   5  18         67.06         91.09        31.80 o                         
  -2   5  18        117.42        121.84        34.14 o                         
  -1   5  18        257.28        289.60        53.61 o                         
   0   5  18        277.88        167.84        51.05 o                         
   1   5  18        300.72        312.72        64.39 o                         
   2   5  18        201.97        155.46        53.77 o                         
   3   5  18        154.46         58.64        39.57 o                         
   4   5  18          9.54         11.17        36.31 o                         
  -9   0  19          5.45         35.71        19.74 o                         
  -7   0  19        554.10        621.11        82.39 o                         
  -5   0  19       1037.33       1134.65       101.92 o                         
  -3   0  19       2386.28       2286.68        84.75 o                         
  -1   0  19        353.30        406.91        54.73 o                         
   1   0  19         39.46         79.63        24.53 o                         
   3   0  19       1499.71       1600.25       106.49 o                         
   5   0  19         67.47         67.74        26.47 o                         
   7   0  19        258.98        264.33        47.43 o                         
   9   0  19         63.07          8.52        31.73 o                         
 -10   1  19        674.67        681.93        99.29 o                         
  -9   1  19        429.59        397.43        45.91 o                         
  -8   1  19        222.61        225.25        33.55 o                         
  -7   1  19        535.03        511.27        46.07 o                         
  -6   1  19         35.06         13.14        17.62 o                         
  -5   1  19         75.31         57.75        21.78 o                         
  -4   1  19         12.72         13.43        14.45 o                         
  -3   1  19        505.56        514.48        35.54 o                         
  -2   1  19       3936.38       4028.92       101.80 o                         
  -1   1  19        260.80        265.27        36.11 o                         
   0   1  19        196.85        268.52        32.63 o                         
   1   1  19        258.84        301.35        34.27 o                         
   2   1  19          7.10         11.98        13.91 o                         
   3   1  19          7.59          0.00        11.10 o                         
   4   1  19        618.46        632.66        48.79 o                         
   5   1  19          2.01          0.00        18.30 o                         
   6   1  19        755.19        776.39        58.15 o                         
   7   1  19        211.30        224.21        33.78 o                         
   8   1  19        203.23        219.01        37.28 o                         
   9   1  19        178.24        215.31        58.94 o                         
  -9   2  19          0.01          1.90        30.36 o                         
  -8   2  19        373.12        247.09        64.33 o                         
  -7   2  19         59.68         34.19        22.09 o                         
  -6   2  19        970.52       1189.85       116.36 o                         
  -5   2  19        135.93        122.94        22.61 o                         
  -4   2  19       2696.85       2946.67        96.87 o                         
  -3   2  19        447.47        413.36        33.38 o                         
  -2   2  19        190.70        189.19        23.04 o                         
  -1   2  19          6.88          0.00        11.55 o                         
   0   2  19       1046.28       1084.59        57.69 o                         
   1   2  19        135.07        150.35        22.88 o                         
   2   2  19        729.76        758.90        49.47 o                         
   3   2  19        124.40        135.44        23.34 o                         
   4   2  19         55.57         38.71        29.49 o                         
   5   2  19        105.79        155.33        46.19 o                         
   6   2  19        193.13        207.25        48.44 o                         
   7   2  19          0.14          0.00        37.46 o                         
   8   2  19        379.06        437.04        78.29 o                         
  -8   3  19        170.94        142.59        51.73 o                         
  -7   3  19        271.14        288.04        63.48 o                         
  -6   3  19          2.13         22.85        23.09 o                         
  -5   3  19          0.12          9.92        31.36 o                         
  -4   3  19         36.46         62.88        25.72 o                         
  -3   3  19         72.61         76.88        31.76 o                         
  -2   3  19        123.19        149.42        34.45 o                         
  -1   3  19        346.36        379.01        64.42 o                         
   0   3  19          1.60          0.00        20.51 o                         
   1   3  19       1753.74       1666.20       130.50 o                         
   2   3  19        133.38        144.65        46.60 o                         
   3   3  19         48.99         63.69        27.62 o                         
   4   3  19        262.77        246.02        61.08 o                         
   5   3  19        384.72        392.58        71.26 o                         
   6   3  19        866.39        910.37       109.82 o                         
   7   3  19        305.99        347.11        73.13 o                         
  -7   4  19        448.74        457.04        64.20 o                         
  -6   4  19         59.17         51.80        43.27 o                         
  -5   4  19        931.32       1110.52        85.31 o                         
  -4   4  19          0.68          0.00        26.99 o                         
  -3   4  19        276.88        189.04        48.27 o                         
  -2   4  19         64.66         13.22        19.30 o                         
  -1   4  19         12.42          0.00        30.50 o                         
   0   4  19        234.19        149.55        42.84 o                         
   1   4  19        262.61        301.72        59.92 o                         
   2   4  19        451.04        360.42        67.34 o                         
   3   4  19        819.52        889.51       103.27 o                         
   4   4  19         59.11         10.37        28.46 o                         
   5   4  19         83.91        134.00        47.28 o                         
   6   4  19          4.62          0.00        40.20 o                         
  -3   5  19         84.88         29.52        32.53 o                         
  -2   5  19        373.27        352.71        71.69 o                         
  -1   5  19         11.85          6.07        32.10 o                         
   0   5  19        242.97        227.00        61.65 o                         
   1   5  19         87.74        128.27        45.17 o                         
   2   5  19          0.37          0.00        24.05 o                         
 -10   0  20        185.43         90.20        32.61 o                         
  -8   0  20        319.00        345.54        51.41 o                         
  -6   0  20        418.32        466.17        68.91 o                         
  -4   0  20         11.80          0.00        15.11 o                         
  -2   0  20       1441.41       1323.86        63.72 o                         
   0   0  20         58.75         60.71        24.83 o                         
   2   0  20       2880.83       2916.76       149.62 o                         
   4   0  20         96.97         81.12        28.09 o                         
   6   0  20        316.95        351.60        55.15 o                         
   8   0  20       1471.84       1411.99       124.79 o                         
  -9   1  20        329.54        351.20        59.28 o                         
  -8   1  20         10.75         38.38        21.87 o                         
  -7   1  20          6.77          0.00        19.32 o                         
  -6   1  20        272.95        285.79        34.49 o                         
  -5   1  20        528.74        493.46        85.82 o                         
  -4   1  20         86.71         98.63        18.08 o                         
  -3   1  20       2061.66       2107.71        95.24 o                         
  -2   1  20          1.93          6.89        16.87 o                         
  -1   1  20          1.08         26.56        36.90 o                         
   0   1  20          2.92          9.13        13.27 o                         
   1   1  20        155.08        153.03        26.13 o                         
   2   1  20          3.22          0.00        14.35 o                         
   3   1  20        630.97        640.19        48.96 o                         
   4   1  20       1805.32       2024.50        90.64 o                         
   5   1  20        891.52        934.82       109.23 o                         
   6   1  20        507.28        576.73        53.00 o                         
   7   1  20       1906.77       1985.22        99.90 o                         
   8   1  20          7.61         16.91        31.11 o                         
  -9   2  20        458.61        587.93        95.76 o                         
  -8   2  20         73.05        241.80        56.56 o                         
  -7   2  20        463.52        427.04        76.41 o                         
  -6   2  20          4.76          0.00        30.59 o                         
  -5   2  20        148.49        161.23        25.96 o                         
  -4   2  20         72.16         45.76        15.95 o                         
  -3   2  20          0.23         13.66        15.46 o                         
  -2   2  20         72.86         70.07        15.62 o                         
  -1   2  20       2315.93       2308.03       209.26 o                         
   0   2  20        289.02        242.75        28.47 o                         
   1   2  20        963.81       1021.77        70.91 o                         
   2   2  20          8.47          0.00        12.68 o                         
   3   2  20        890.80        859.36        93.18 o                         
   4   2  20          0.60          0.00        25.96 o                         
   5   2  20         56.32         51.11        31.10 o                         
   6   2  20        283.80        256.95        60.79 o                         
   7   2  20       2103.20       2489.58       183.14 o                         
   8   2  20         86.70         63.57        26.50 o                         
  -8   3  20        113.15         92.09        42.39 o                         
  -7   3  20        118.84         59.50        68.74 o                         
  -6   3  20        107.82        104.52        30.88 o                         
  -5   3  20         68.24         21.92        21.39 o                         
  -4   3  20        458.25        403.44        49.49 o                         
  -3   3  20        255.52        247.51        38.01 o                         
  -2   3  20        320.33        346.22        44.40 o                         
  -1   3  20         43.14         32.79        27.80 o                         
   0   3  20        233.45        156.34        43.12 o                         
   1   3  20        334.61        259.39        55.22 o                         
   2   3  20        527.72        483.97        70.15 o                         
   3   3  20         64.60         38.37        27.97 o                         
   4   3  20        345.33        392.28        71.83 o                         
   5   3  20        527.55        611.48        93.14 o                         
   6   3  20        133.42         39.59        28.66 o                         
   7   3  20         50.78          4.31        25.87 o                         
  -6   4  20        412.00        329.32        60.31 o                         
  -5   4  20         97.60         97.02        29.98 o                         
  -4   4  20         10.97          0.00        20.60 o                         
  -3   4  20          3.86          0.00        21.37 o                         
  -2   4  20        126.02        120.91        35.07 o                         
  -1   4  20         89.83         33.56        38.53 o                         
   0   4  20        901.50        902.71       105.53 o                         
   1   4  20          0.89          5.07        22.20 o                         
   2   4  20       1293.34       1412.50       128.16 o                         
   3   4  20         73.50         85.93        43.06 o                         
   4   4  20          1.28          0.00        25.41 o                         
   5   4  20         54.16        149.81        61.05 o                         
  -2   5  20         66.10         66.78        47.26 o                         
  -1   5  20        265.94        289.16        73.07 o                         
   0   5  20         10.24          0.00        26.46 o                         
   1   5  20        218.00        194.50        56.09 o                         
  -9   0  21        752.56        852.92        79.84 o                         
  -7   0  21         21.66         64.90        31.33 o                         
  -5   0  21         28.62         25.48        22.94 o                         
  -3   0  21        640.08        621.72        53.99 o                         
  -1   0  21       1464.09       1601.09       117.15 o                         
   1   0  21       1450.23       1619.82       112.69 o                         
   3   0  21        708.24        696.63        75.10 o                         
   5   0  21       1986.15       1914.94       129.75 o                         
   7   0  21        345.14        328.98        56.59 o                         
  -9   1  21         58.22         73.41        28.39 o                         
  -8   1  21         70.99         80.01        28.56 o                         
  -7   1  21        153.70        206.56        52.19 o                         
  -6   1  21        118.35        166.80        29.14 o                         
  -5   1  21       1146.73       1243.08        73.34 o                         
  -4   1  21        714.13        686.46        44.53 o                         
  -3   1  21        528.60        512.57        37.72 o                         
  -2   1  21        536.37        523.58        38.13 o                         
  -1   1  21        371.88        322.68        35.82 o                         
   0   1  21         31.38         13.81        12.36 o                         
   1   1  21        478.01        581.61        95.50 o                         
   2   1  21        544.99        601.86        87.58 o                         
   3   1  21        782.25        901.64        60.52 o                         
   4   1  21         61.76         98.66        24.55 o                         
   5   1  21        159.09        140.45        27.96 o                         
   6   1  21         22.59         26.66        16.07 o                         
   7   1  21         13.79         16.86        25.43 o                         
   8   1  21        254.45        244.34        59.71 o                         
  -8   2  21        347.55        361.28        71.58 o                         
  -7   2  21          0.82          0.00        39.40 o                         
  -6   2  21        154.13        148.68        25.99 o                         
  -5   2  21         54.41         71.96        19.90 o                         
  -4   2  21          5.59          5.28        12.47 o                         
  -3   2  21         35.88         14.30        13.45 o                         
  -2   2  21       1876.25       1775.78        69.59 o                         
  -1   2  21         53.61         36.59        15.42 o                         
   0   2  21        705.18        713.14        78.53 o                         
   1   2  21          0.40         12.81        18.25 o                         
   2   2  21        767.13        804.01        91.12 o                         
   3   2  21        338.20        274.60        58.03 o                         
   4   2  21         94.48        129.16        47.35 o                         
   5   2  21         21.24          0.26        22.18 o                         
   6   2  21        382.37        428.99        74.97 o                         
   7   2  21         38.45         70.82        36.09 o                         
  -7   3  21        638.39        548.58        70.51 o                         
  -6   3  21        248.48        302.57        49.13 o                         
  -5   3  21        422.04        429.61        57.78 o                         
  -4   3  21        476.67        400.05        74.15 o                         
  -3   3  21        167.97        156.78        42.65 o                         
  -2   3  21         20.67          6.27        21.37 o                         
  -1   3  21         15.94         73.82        37.20 o                         
   0   3  21        471.72        450.96        75.92 o                         
   1   3  21         80.88        124.44        42.57 o                         
   2   3  21          3.34         21.97        26.95 o                         
   3   3  21       1950.66       2122.11       157.46 o                         
   4   3  21        109.51         95.37        44.73 o                         
   5   3  21         47.98         61.17        30.36 o                         
   6   3  21         17.83         57.14        47.79 o                         
  -5   4  21         50.71          9.69        51.05 o                         
  -4   4  21         66.11         74.85        34.55 o                         
  -3   4  21        339.97        310.97        50.58 o                         
  -2   4  21          6.28         32.73        22.00 o                         
  -1   4  21        289.11        277.85        60.79 o                         
   0   4  21         18.90          0.00        29.68 o                         
   1   4  21         92.90        126.65        45.30 o                         
   2   4  21        100.87         69.74        36.11 o                         
   3   4  21         92.99         55.19        34.06 o                         
   4   4  21         18.45          0.00        35.24 o                         
  -8   0  22         14.13         48.10        29.00 o                         
  -6   0  22        176.46        134.23        42.72 o                         
  -4   0  22       3147.54       3198.93       187.70 o                         
  -2   0  22        673.03        705.63        83.62 o                         
   0   0  22        130.50         83.09        35.61 o                         
   2   0  22         22.18         34.18        19.23 o                         
   4   0  22       1794.64       1696.15       124.32 o                         
   6   0  22       1268.86       1267.65       107.58 o                         
  -8   1  22        225.65        279.02        45.90 o                         
  -7   1  22         92.06        171.75        50.11 o                         
  -6   1  22        283.36        285.81        44.62 o                         
  -5   1  22        296.19        312.38        33.96 o                         
  -4   1  22         14.86          0.00        15.55 o                         
  -3   1  22        109.23        118.32        25.10 o                         
  -2   1  22        248.29        257.34        38.41 o                         
  -1   1  22        872.63        849.73        62.26 o                         
   0   1  22        280.99        322.99        37.21 o                         
   1   1  22          4.06         28.83        15.39 o                         
   2   1  22        911.08       1009.32        65.63 o                         
   3   1  22        131.60        121.66        25.01 o                         
   4   1  22          0.78          0.00        20.79 o                         
   5   1  22          7.73          0.90        17.76 o                         
   6   1  22        296.16        311.13        60.25 o                         
   7   1  22        275.06        248.73        60.43 o                         
  -8   2  22          1.01         10.49        35.81 o                         
  -7   2  22          2.58         73.26        39.49 o                         
  -6   2  22          0.97          0.00        18.14 o                         
  -5   2  22        248.03        282.63        34.58 o                         
  -4   2  22          3.48          3.74        12.17 o                         
  -3   2  22        568.96        576.38        41.29 o                         
  -2   2  22        199.40        170.06        24.02 o                         
  -1   2  22          4.56          0.00        13.30 o                         
   0   2  22         38.53         53.34        15.65 o                         
   1   2  22        193.64        216.14        51.08 o                         
   2   2  22         71.46        107.39        42.08 o                         
   3   2  22        258.25        277.07        58.22 o                         
   4   2  22        151.24        178.89        52.02 o                         
   5   2  22        472.10        512.14        82.17 o                         
   6   2  22         53.91         11.59        36.22 o                         
   7   2  22        540.51        641.35        94.78 o                         
  -6   3  22        393.01        336.99        54.00 o                         
  -5   3  22        111.56        118.68        42.06 o                         
  -4   3  22         99.98         59.24        27.87 o                         
  -3   3  22         10.43          0.00        18.91 o                         
  -2   3  22         61.80         76.58        28.95 o                         
  -1   3  22        543.83        559.48        80.47 o                         
   0   3  22        580.54        644.70        86.40 o                         
   1   3  22        267.52        300.39        58.73 o                         
   2   3  22        413.06        377.17        69.75 o                         
   3   3  22        157.25         82.64        39.06 o                         
   4   3  22         39.57         48.07        36.54 o                         
   5   3  22        159.58        194.22        57.98 o                         
  -4   4  22        386.26        474.57        61.58 o                         
  -3   4  22         28.79         58.98        52.00 o                         
  -2   4  22        389.32        179.57        73.16 o                         
  -1   4  22         80.40         58.17        35.82 o                         
   0   4  22         60.66          0.00        22.59 o                         
   1   4  22         13.21          8.07        29.13 o                         
   2   4  22        283.81        321.77        65.76 o                         
   3   4  22         67.40         46.66        33.46 o                         
  -7   0  23        182.15        195.06        53.97 o                         
  -5   0  23       1191.68       1183.76       113.64 o                         
  -3   0  23        445.16        514.26        72.39 o                         
  -1   0  23        422.28        358.68        58.73 o                         
   1   0  23         27.37         82.29        35.75 o                         
   3   0  23       3188.04       3487.05       182.71 o                         
   5   0  23          4.74         28.41        28.54 o                         
   7   0  23          1.80         26.37        23.70 o                         
  -8   1  23        285.89        327.59        47.61 o                         
  -7   1  23         69.88         91.84        92.55 o                         
  -6   1  23         79.79         69.87        18.45 o                         
  -5   1  23          1.11          0.00        15.50 o                         
  -4   1  23        246.37        294.90        30.93 o                         
  -3   1  23        338.88        362.56        42.27 o                         
  -2   1  23        342.43        327.22        40.07 o                         
  -1   1  23        242.14        231.15        34.09 o                         
   0   1  23        326.57        385.09        49.92 o                         
   1   1  23        623.47        637.42        55.91 o                         
   2   1  23        242.07        259.61        35.60 o                         
   3   1  23         86.16         74.24        21.51 o                         
   4   1  23        642.37        646.52        62.73 o                         
   5   1  23        521.58        504.26        78.87 o                         
   6   1  23        335.68        311.18        62.30 o                         
   7   1  23         83.32         44.35        30.56 o                         
  -7   2  23          0.77          4.73        25.87 o                         
  -6   2  23        554.62        548.57        48.61 o                         
  -5   2  23         28.14         18.72        16.04 o                         
  -4   2  23        731.95        731.92        50.46 o                         
  -3   2  23          3.26          0.00        11.33 o                         
  -2   2  23          0.90         36.06        21.25 o                         
  -1   2  23          6.63          0.00        28.82 o                         
   0   2  23        467.53        470.65        72.71 o                         
   1   2  23          0.06         21.72        22.55 o                         
   2   2  23        563.04        658.46        89.28 o                         
   3   2  23         12.25          0.42        27.44 o                         
   4   2  23       1030.35       1125.45       116.13 o                         
   5   2  23          9.60          7.76        26.48 o                         
   6   2  23          0.17          0.00        31.55 o                         
  -6   3  23         10.23          0.00        24.86 o                         
  -5   3  23         70.42        130.70        40.02 o                         
  -4   3  23         41.74         49.00        24.80 o                         
  -3   3  23        316.02        256.91        43.44 o                         
  -2   3  23        139.74        111.61        41.62 o                         
  -1   3  23        493.45        480.16        77.88 o                         
   0   3  23        161.82        156.54        45.39 o                         
   1   3  23        267.19        215.22        55.48 o                         
   2   3  23        130.52        141.79        48.91 o                         
   3   3  23          9.27          0.00        28.47 o                         
   4   3  23          1.29          0.00        38.65 o                         
  -3   4  23        141.87        103.56        43.00 o                         
  -2   4  23          1.10          2.81        30.20 o                         
  -1   4  23         20.19          8.46        28.87 o                         
   0   4  23         53.35         20.17        22.53 o                         
   1   4  23        184.72        272.44        66.34 o                         
  -6   0  24        191.72        155.81        55.77 o                         
  -4   0  24         47.82         60.17        31.03 o                         
  -2   0  24        429.83        361.09        67.37 o                         
   0   0  24        593.76        664.39        81.72 o                         
   2   0  24        198.62        206.35        44.87 o                         
   4   0  24        346.01        252.89        50.63 o                         
   6   0  24         33.13         30.24        25.68 o                         
  -7   1  24         56.70         30.38        68.56 o                         
  -6   1  24         24.24         37.68        37.75 o                         
  -5   1  24        227.39        242.41        49.58 o                         
  -4   1  24        312.26        307.22        44.43 o                         
  -3   1  24        603.55        704.36        60.90 o                         
  -2   1  24        134.47        139.04        30.75 o                         
  -1   1  24        108.92        107.69        27.67 o                         
   0   1  24         31.67         35.06        22.06 o                         
   1   1  24        164.97        165.97        31.20 o                         
   2   1  24        170.64        194.34        38.14 o                         
   3   1  24        553.99        558.58        54.75 o                         
   4   1  24        543.40        548.80        81.90 o                         
   5   1  24        446.97        377.45        66.32 o                         
   6   1  24         33.84          0.00        36.90 o                         
  -6   2  24          4.00          0.00        17.28 o                         
  -5   2  24        325.66        277.12        38.51 o                         
  -4   2  24          0.24          0.00        13.15 o                         
  -3   2  24          4.10         25.57        16.62 o                         
  -2   2  24         38.24         24.57        22.33 o                         
  -1   2  24        465.61        363.43        74.08 o                         
   0   2  24          2.47          9.31        20.72 o                         
   1   2  24        907.19       1048.37       111.37 o                         
   2   2  24          0.38          0.00        21.66 o                         
   3   2  24        318.28        329.55        67.19 o                         
   4   2  24          2.53         23.08        27.95 o                         
   5   2  24        189.50        157.74        51.11 o                         
  -5   3  24         70.83         87.42        30.32 o                         
  -4   3  24        224.37        243.01        43.90 o                         
  -3   3  24        369.93        391.83        51.80 o                         
  -2   3  24        282.06        341.41        68.58 o                         
  -1   3  24         36.19         78.77        36.64 o                         
   0   3  24         51.25         50.45        38.86 o                         
   1   3  24         26.54          0.00        30.71 o                         
   2   3  24         62.72         25.58        25.11 o                         
   3   3  24        113.11        139.47        59.19 o                         
  -7   0  25        495.48        559.76        94.51 o                         
  -5   0  25         14.91          0.00        26.14 o                         
  -3   0  25        802.85        920.18       104.86 o                         
  -1   0  25        392.44        408.91        71.75 o                         
   1   0  25        747.47        578.69        78.37 o                         
   3   0  25          4.60          0.00        22.48 o                         
   5   0  25        836.30        829.74        93.07 o                         
  -6   1  25        328.10        326.71        48.47 o                         
  -5   1  25         95.64         47.91        19.31 o                         
  -4   1  25        581.22        597.45        60.22 o                         
  -3   1  25         53.18         81.63        23.09 o                         
  -2   1  25         17.99         18.67        15.94 o                         
  -1   1  25         65.67         13.73        17.31 o                         
   0   1  25          2.65          0.00        15.45 o                         
   1   1  25         90.13        112.67        26.83 o                         
   2   1  25        322.38        391.14        47.59 o                         
   3   1  25        299.85        290.59        58.99 o                         
   4   1  25        668.49        559.90        80.31 o                         
   5   1  25         82.50        108.21        37.94 o                         
  -5   2  25         47.55         33.14        36.65 o                         
  -4   2  25        161.28        245.73        63.67 o                         
  -3   2  25         12.56         56.91        36.59 o                         
  -2   2  25        620.11        641.07        98.16 o                         
  -1   2  25         25.23         40.80        32.47 o                         
   0   2  25        288.05        229.14        64.64 o                         
   1   2  25          0.22         37.40        33.06 o                         
   2   2  25         97.51        122.33        45.25 o                         
   3   2  25          2.28         13.49        30.12 o                         
   4   2  25         11.27         39.29        31.68 o                         
  -3   3  25        108.07        171.53        39.82 o                         
  -2   3  25         17.90         57.63        38.28 o                         
  -1   3  25         34.84        131.05        54.74 o                         
   0   3  25          0.40          0.00        36.41 o                         
   1   3  25        492.93        495.87        84.90 o                         
   2   3  25         56.05         91.58        36.43 o                         
  -6   0  26        120.17         78.36        40.44 o                         
  -4   0  26        379.47        414.21        79.58 o                         
  -2   0  26        254.99        315.72        63.30 o                         
   0   0  26        124.53        153.44        45.47 o                         
   2   0  26        489.44        475.58        73.42 o                         
   4   0  26        966.32       1030.31       103.82 o                         
  -5   1  26         61.42         85.06        26.98 o                         
  -4   1  26          6.06          0.00        17.47 o                         
  -3   1  26         33.69         34.30        19.80 o                         
  -2   1  26         98.66        143.19        29.77 o                         
  -1   1  26         41.34         59.97        23.59 o                         
   0   1  26        304.30        282.63        57.63 o                         
   1   1  26        340.38        411.62        83.56 o                         
   2   1  26        683.65        641.13        90.25 o                         
   3   1  26         18.75         13.87        27.88 o                         
   4   1  26         14.00         60.37        34.95 o                         
  -4   2  26          2.96          0.00        35.92 o                         
  -3   2  26        551.54        487.72        87.63 o                         
  -2   2  26         43.74         83.83        44.57 o                         
  -1   2  26        231.13        122.28        54.73 o                         
   0   2  26          3.47          0.00        24.63 o                         
   1   2  26          6.64         21.02        28.64 o                         
   2   2  26         19.34         14.58        23.94 o                         
   3   2  26        500.26        527.07        84.47 o                         
  -3   0  27        263.88        260.19        57.32 o                         
  -1   0  27          2.32         29.64        22.45 o                         
   1   0  27        621.57        607.74        87.84 o                         
   3   0  27        620.86        693.17        90.87 o                         
  -4   1  27         85.70        131.65        30.51 o                         
  -3   1  27         31.24          8.52        27.81 o                         
  -2   1  27        246.54        191.27        37.31 o                         
  -1   1  27        267.94        261.11        41.47 o                         
   0   1  27        436.40        462.74        85.35 o                         
   1   1  27         61.87         48.99        37.44 o                         
   2   1  27         11.39          7.21        29.77 o                         
   3   1  27         15.90         86.03        40.93 o                         
  -2   2  27        117.41        128.77        52.23 o                         
  -1   2  27          1.12          0.00        33.27 o                         
   0   2  27        131.55        161.52        52.90 o                         
   1   2  27        109.31        114.94        44.91 o                         
  -2   0  28         26.70          0.00        25.98 o                         
   0   0  28        500.60        684.22        94.27 o                         
  -2   1  28        378.81        378.82        82.78 o                         
  -1   1  28        130.62         92.11        49.79 o                         
   0   1  28          0.11         12.60        34.69 o                         
                                                                                
